# Supplementary material for: Stable isotopes unveil one millennium of domestic cat paleoecology in Europe
Source: Sci Rep. 2022 Jul 27;12:12775. doi: 10.1038/s41598-022-16969-8 (PMC9329303; doi:10.1038/s41598-022-16969-8)
Supplement: Supplementary file 2 — Supplementary Information 2. [file 41598_2022_16969_MOESM2_ESM.xlsx]

## Sheet: Dataset S1 for statistics
country	sea catchment	site	sample number	dating/chronology	chrono start	chrono end	chrono mean	chrono range	latitude	longitude	geomorphology (sea coast, lake shore, river valley, inland, lagoon/fjord )	distance from the sea (km)	site function (urban; urban - seaport; urban - inland port; castle; stronghold; rural; natural)	δ13C	δ15N	δ13C sd	δ15N sd
Belgium	North Sea	Aalst, Louis D'Haeseleerstraat	AALcat01	mid 14th-mid 15th	1350	1450	1400	50	50.93509	4.04195	river valley	64	urban	-19.6596	10.9168	0.25	0.25
Germany	North Sea	Bremen; 201-Altstadt, Marktplatz	BREMcat05	16th-18th	1500	1800	1650	150	53.07556	8.80694	river valley	51	urban - seaport	-19.9829	12.6775	0.25	0.25
Germany	North Sea	Bremen; 217-Altstadt, Radio Bremen	BREMcat01	16th-17th	1500	1700	1600	100	53.08043	8.79562	river valley	50	urban - seaport	-15.4806	13.8468	0.25	0.25
Germany	North Sea	Bremen; 218-Altstadt, Langenstr. 31-3	BREMcat06	11th-12th	1000	1200	1100	100	53.07639	8.80500	river valley	51	urban - seaport	-17.4548	13.395	0.25	0.25
Germany	North Sea	Bremen; 253-Altstadt, Am Wall	BREMcat07	16th	1500	1600	1550	50	53.07988	8.80468	river valley	51	urban - seaport	-16.8588	11.6289	0.25	0.25
Germany	North Sea	Bremen; 253-Altstadt, Am Wall	BREMcat08	16th	1500	1600	1550	50	53.07988	8.80468	river valley	51	urban - seaport	-18.6169	12.0868	0.25	0.25
Germany	North Sea	Bremen; 253-Altstadt, Am Wall	BREMcat09	16th	1500	1600	1550	50	53.07988	8.80468	river valley	51	urban - seaport	-19.0706	11.5665	0.25	0.25
Germany	North Sea	Bremen; 253-Altstadt, Am Wall	BREMcat10	16th	1500	1600	1550	50	53.07988	8.80468	river valley	51	urban - seaport	-18.5678	12.7208	0.25	0.25
Belgium	North Sea	Brussel, BR134, Place Fontainas	BRcat49	Late Medieval - Post-Medieval	1250	1800	1525	275	50.84522	4.34644	river valley	85	urban	-20.5241	7.7697	0.25	0.25
Belgium	North Sea	Brussel, BR164, Zuidstraat	BRcat11	13th-16th	1200	1600	1400	200	50.84722	4.35083	river valley	85	urban	-18.453	12.0045	0.25	0.25
Belgium	North Sea	Brussel, BR164, Zuidstraat	BRcat12	13th-16th	1200	1600	1400	200	50.84722	4.35083	river valley	85	urban	-20.1749	10.7041	0.25	0.25
Belgium	North Sea	Brussel, BR164, Zuidstraat	BRcat13	13th-16th	1200	1600	1400	200	50.84722	4.35083	river valley	85	urban	-19.5108	9.83318	0.25	0.25
Belgium	North Sea	Brussel, BR164, Zuidstraat	BRcat14	13th-16th	1200	1600	1400	200	50.84722	4.35083	river valley	85	urban	-19.3651	11.9466	0.25	0.25
Belgium	North Sea	Brussel, BR164, Zuidstraat	BRcat15	13th-16th	1200	1600	1400	200	50.84722	4.35083	river valley	85	urban	-18.5998	11.9346	0.25	0.25
Belgium	North Sea	Brussel, BR164, Zuidstraat	BRcat16	13th-16th	1200	1600	1400	200	50.84722	4.35083	river valley	85	urban	-18.86	11.7348	0.25	0.25
Belgium	North Sea	Brussel, BR164, Zuidstraat	BRcat17	13th-16th	1200	1600	1400	200	50.84722	4.35083	river valley	85	urban	-20.0443	10.4284	0.25	0.25
Belgium	North Sea	Brussel, BR164, Zuidstraat	BRcat18	13th-16th	1200	1600	1400	200	50.84722	4.35083	river valley	85	urban	-18.5533	12.5299	0.25	0.25
Belgium	North Sea	Brussel, BR164, Zuidstraat	BRcat19	13th-16th	1200	1600	1400	200	50.84722	4.35083	river valley	85	urban	-19.2861	11.8387	0.25	0.25
Belgium	North Sea	Brussel, BR164, Zuidstraat	BRcat20	13th-16th	1200	1600	1400	200	50.84722	4.35083	river valley	85	urban	-19.6323	11.1166	0.25	0.25
Belgium	North Sea	Brussel, BR164, Zuidstraat	BRcat21	13th-16th	1200	1600	1400	200	50.84722	4.35083	river valley	85	urban	-20.9462	11.4362	0.25	0.25
Belgium	North Sea	Brussel, BR164, Zuidstraat	BRcat22	13th-16th	1200	1600	1400	200	50.84722	4.35083	river valley	85	urban	-18.6889	11.9755	0.25	0.25
Belgium	North Sea	Brussel, BR166, Eenmansstraat	BRcat42	13th-14th	1200	1400	1300	100	50.84775	4.35449	river valley	85	urban	-20.0362	10.1778	0.25	0.25
Belgium	North Sea	Brussel, BR166, Eenmansstraat	BRcat43	13th-14th	1200	1400	1300	100	50.84775	4.35449	river valley	85	urban	-18.5927	11.9915	0.25	0.25
Belgium	North Sea	Brussel, BR166, Eenmansstraat	BRcat44	13th-14th	1200	1400	1300	100	50.84775	4.35449	river valley	85	urban	-20.2629	9.93305	0.25	0.25
Belgium	North Sea	Brussel, BR166, Eenmansstraat	BRcat45	13th-14th	1200	1400	1300	100	50.84775	4.35449	river valley	85	urban	-19.8347	11.0876	0.25	0.25
Belgium	North Sea	Brussel, BR166, Eenmansstraat	BRcat46	13th-14th	1200	1400	1300	100	50.84775	4.35449	river valley	85	urban	-19.8874	10.1358	0.25	0.25
Belgium	North Sea	Brussel, BR166, Eenmansstraat	BRcat47	13th-14th	1200	1400	1300	100	50.84775	4.35449	river valley	85	urban	-18.7598	12.0225	0.25	0.25
Belgium	North Sea	Brussel, BR166, Eenmansstraat	BRcat48	13th-14th	1200	1400	1300	100	50.84775	4.35449	river valley	85	urban	-20.0878	10.5583	0.25	0.25
Belgium	North Sea	Brussel, BR229, Theater Toone	BRcat35	14th-15th	1300	1500	1400	100	50.84732	4.35347	river valley	85	urban	-19.775	10.5203	0.25	0.25
Belgium	North Sea	Brussel, BR229, Theater Toone	BRcat36	11th-12th	1000	1200	1100	100	50.84732	4.35347	river valley	85	urban	-19.441	10.9508	0.25	0.25
Belgium	North Sea	Brussel, BR229, Theater Toone	BRcat39	Late Medieval - Post-Medieval	1250	1800	1525	275	50.84732	4.35347	river valley	85	urban	-20.2032	9.82219	0.25	0.25
Belgium	North Sea	Brussel, BR229, Theater Toone	BRcat40	14th-15th	1300	1500	1400	100	50.84732	4.35347	river valley	85	urban	-20.8146	10.0819	0.25	0.25
Belgium	North Sea	Brussel, BR54, Rue des Chandeliers	BRcat41	14th-15th	1300	1500	1400	100	50.84054	4.35226	river valley	86	urban	-19.771	10.0509	0.25	0.25
Belgium	North Sea	Brussel, BR64, Villa-Hermosastraat	BRcat08	15th-17/18th	1400	1800	1600	200	50.84316	4.35905	river valley	86	urban	-19.7032	10.4095	0.25	0.25
Belgium	North Sea	Brussel, BR64, Villa-Hermosastraat	BRcat09	15th-17/18th	1400	1800	1600	200	50.84316	4.35905	river valley	86	urban	-20.518	10.6582	0.25	0.25
Belgium	North Sea	Brussel, BR64, Villa-Hermosastraat	BRcat10	15th-17/18th	1400	1800	1600	200	50.84316	4.35905	river valley	86	urban	-18.9116	10.7021	0.25	0.25
Belgium	North Sea	Brussel, BR92, Rijke Klarenwijk	BRcat24	16th-18th	1500	1800	1650	150	50.84698	4.34665	river valley	85	urban	-18.7294	11.9765	0.25	0.25
Belgium	North Sea	Brussel, BR92, Rijke Klarenwijk	BRcat25	16th-18th	1500	1800	1650	150	50.84698	4.34665	river valley	85	urban	-19.1829	11.3353	0.25	0.25
Belgium	North Sea	Brussel, BR92, Rijke Klarenwijk	BRcat26	16th-18th	1500	1800	1650	150	50.84698	4.34665	river valley	85	urban	-20.9411	10.6751	0.25	0.25
Belgium	North Sea	Brussel, BR92, Rijke Klarenwijk	BRcat27	16th-mid 17th	1500	1650	1575	75	50.84698	4.34665	river valley	85	urban	-20.0119	11.0677	0.25	0.25
Belgium	North Sea	Brussel, BR92, Rijke Klarenwijk	BRcat28	16th-early 17th	1500	1625	1562.5	62.5	50.84698	4.34665	river valley	85	urban	-15.8212	13.1191	0.25	0.25
Belgium	North Sea	Brussel, BR92, Rijke Klarenwijk	BRcat30	16th	1500	1600	1550	50	50.84698	4.34665	river valley	85	urban	-20.7387	8.15623	0.25	0.25
Belgium	North Sea	Brussel, BR92, Rijke Klarenwijk	BRcat32	mid 13th-mid 14th	1250	1350	1300	50	50.84698	4.34665	river valley	85	urban	-20.2892	10.9119	0.25	0.25
Belgium	North Sea	Brussel, BR92, Rijke Klarenwijk	BRcat33	mid 13th-18th	1250	1800	1525	275	50.84698	4.34665	river valley	85	urban	-19.5594	10.7281	0.25	0.25
Belgium	North Sea	Brussel, BR92, Rijke Klarenwijk	BRcat34	mid 13th-18th	1250	1800	1525	275	50.84698	4.34665	river valley	85	urban	-19.7659	10.9318	0.25	0.25
Belgium	North Sea	Brussel, BR97, Zavel-Moresco	BRcat01	Late Medieval - Post-Medieval	1250	1800	1525	275	50.84067	4.35709	river valley	86	urban	-19.6151	10.778	0.25	0.25
Belgium	North Sea	Brussel, BR97, Zavel-Moresco	BRcat02	Late Medieval - Post-Medieval	1250	1800	1525	275	50.84067	4.35709	river valley	86	urban	-19.7846	9.52007	0.25	0.25
Belgium	North Sea	Brussel, BR97, Zavel-Moresco	BRcat03	Late Medieval - Post-Medieval	1250	1800	1525	275	50.84067	4.35709	river valley	86	urban	-20.0994	9.86523	0.25	0.25
Belgium	North Sea	Brussel, BR97, Zavel-Moresco	BRcat05	Late Medieval - Post-Medieval	1250	1800	1525	275	50.84067	4.35709	river valley	86	urban	-19.94	10.6042	0.25	0.25
Belgium	North Sea	Brussel, BR97, Zavel-Moresco	BRcat06	Late Medieval - Post-Medieval	1250	1800	1525	275	50.84067	4.35709	river valley	86	urban	-20.1435	10.8619	0.25	0.25
Belgium	North Sea	Brussel, BR97, Zavel-Moresco	BRcat07	Late Medieval - Post-Medieval	1250	1800	1525	275	50.84067	4.35709	river valley	86	urban	-19.0594	11.3943	0.25	0.25
Poland	Baltic Sea	Bytom Odrzański, site 1	CAT 0082	1040 ± 30 BP	896	1114	1005	109	51.729559	15.822981	river valley	261	stronghold	-22.2537	9.13632	0.25	0.25
Poland	Baltic Sea	Chełmno, site 4	CAT 0084	1300 ± 30 BP	660	774	717	57	52.497061	16.323449	inland	194	rural	-20.7255	7.59186	0.25	0.25
Germany	North Sea	Dalheim Monastery	literature data	11th	1000	1100	1050	50	51.566876	8.8407098	inland	208	rural	-20.3	9.1
Poland	Baltic Sea	Deszczowa Cave	CAT 0219	580 ± 30 BP	1305	1419	1362	57	50.588574	19.541117	inland	419	natural	-19.7537	9.51637	0.25	0.25
Poland	Baltic Sea	Elbląg - Zamek	EZAcat01+02	before 1245	1100	1245	1172.5	72.5	54.156765	19.394955	river valley	24	stronghold	-20.5606	9.34535	0.25	0.25
Poland	Baltic Sea	Elbląg - Zamek	EZAcat03	15th	1400	1500	1450	50	54.156765	19.394955	river valley	24	castle	-20.9761	9.82417	0.25	0.25
Poland	Baltic Sea	Elbląg - Zamek	EZAcat04	14th-15th	1300	1500	1400	100	54.156765	19.394955	river valley	24	castle	-21.4617	9.84197	0.25	0.25
Poland	Baltic Sea	Elbląg - Zamek	EZAcat05	after 1279 - before 1301	1279	1301	1290	11	54.156765	19.394955	river valley	24	castle	-21.7279	9.40174	0.25	0.25
Poland	Baltic Sea	Elbląg - Zamek	EZAcat06	1st half 13th	1200	1250	1225	25	54.156765	19.394955	river valley	24	stronghold	-21.6601	10.4817	0.25	0.25
Poland	Baltic Sea	Gdańsk, Ciesielska street 1	GDCcat01	Late Medieval - Post-Medieval	1250	1800	1525	275	54.347868	18.658707	sea coast	5	urban - seaport	-19.9562	10.393	0.25	0.25
Poland	Baltic Sea	Gdańsk, Ciesielska street 2	GDCcat02	15th-16th	1400	1600	1500	100	54.347868	18.658707	sea coast	5	urban - seaport	-20.5301	10.0369	0.25	0.25
Poland	Baltic Sea	Gdańsk, Ciesielska street 4	GDCcat04	16th	1500	1600	1550	50	54.347868	18.658707	sea coast	5	urban - seaport	-19.4726	10.8481	0.25	0.25
Poland	Baltic Sea	Gdańsk, Ciesielska street 4	GDCcat05	16th	1500	1600	1550	50	54.347868	18.658707	sea coast	5	urban - seaport	-19.3446	11.1004	0.25	0.25
Poland	Baltic Sea	Gdańsk, Ciesielska street 4A	GDCcat06	15th	1400	1500	1450	50	54.347868	18.658707	sea coast	5	urban - seaport	-19.3619	10.855	0.25	0.25
Poland	Baltic Sea	Gdańsk, Ciesielska street 4A	GDCcat07	2nd half 15th	1450	1500	1475	25	54.347868	18.658707	sea coast	5	urban - seaport	-19.9104	10.3495	0.25	0.25
Poland	Baltic Sea	Gdańsk, Ciesielska street 4A	GDCcat08	15th	1400	1500	1450	50	54.347868	18.658707	sea coast	5	urban - seaport	-19.6636	10.6948	0.25	0.25
Poland	Baltic Sea	Gdańsk, Plac Heweliusza	GDAcat01	Late Medieval - Post-Medieval	1250	1800	1525	275	54.355812	18.649081	sea coast	5	urban - seaport	-19.5914	10.6255	0.25	0.25
Poland	Baltic Sea	Gdańsk, Plac Heweliusza	GDAcat02	Late Medieval - Post-Medieval	1250	1800	1525	275	54.355812	18.649081	sea coast	5	urban - seaport	-20.8461	10.859	0.25	0.25
Poland	Baltic Sea	Gdańsk, Plac Heweliusza	GDAcat03	Late Medieval - Post-Medieval	1250	1800	1525	275	54.355812	18.649081	sea coast	5	urban - seaport	-20.5383	10.2654	0.25	0.25
Poland	Baltic Sea	Gdańsk, Plac Heweliusza	GDAcat04	17th	1600	1700	1650	50	54.355812	18.649081	sea coast	5	urban - seaport	-19.3436	10.4445	0.25	0.25
Poland	Baltic Sea	Gdańsk, site 256, Robotnicza street	CAT 0579	after 1380 - before 1455	1380	1455	1417.5	37.5	54.362566	18.646874	sea coast	5	urban - seaport	-20.312	10.6271	0.25	0.25
Poland	Baltic Sea	Gdańsk, site 256, Robotnicza street	CAT 0580	after 1380 - before 1455	1380	1455	1417.5	37.5	54.362566	18.646874	sea coast	5	urban - seaport	-20.5839	10.595	0.25	0.25
Poland	Baltic Sea	Gdańsk, site 256, Robotnicza street	CAT 0581	after 1380 - before 1455	1380	1455	1417.5	37.5	54.362566	18.646874	sea coast	5	urban - seaport	-20.4052	10.4598	0.25	0.25
Poland	Baltic Sea	Gdańsk, site 256, Robotnicza street	CAT 0582	after 1380 - before 1455	1380	1455	1417.5	37.5	54.362566	18.646874	sea coast	5	urban - seaport	-19.87	10.3661	0.25	0.25
Poland	Baltic Sea	Gdańsk, Stągiewna street 28	GSTcat01	16th	1500	1600	1550	50	54.347526	18.657980	sea coast	5	urban - seaport	-20.0069	10.8906	0.25	0.25
Poland	Baltic Sea	Gdańsk, Świętojańska street 6-7	GDScat01	mid 14th-mid 15th	1350	1450	1400	50	54.351841	18.654534	sea coast	5	urban - seaport	-19.8251	10.7753	0.25	0.25
Poland	Baltic Sea	Gdańsk, Świętojańska street 6-7	GDScat02	mid 15th-mid 16th	1350	1450	1400	50	54.351841	18.654534	sea coast	5	urban - seaport	-19.8241	11.0499	0.25	0.25
Poland	Baltic Sea	Gdańsk, Świętojańska street 6-7	GDScat03	late 15th-mid 16th	1475	1550	1512.5	37.5	54.351841	18.654534	sea coast	5	urban - seaport	-19.6768	10.5335	0.25	0.25
Poland	Baltic Sea	Gdańsk, Świętojańska street 6-7	GDScat04	mid 14th-mid 15th	1350	1450	1400	50	54.351841	18.654534	sea coast	5	urban - seaport	-19.7631	10.3277	0.25	0.25
Poland	Baltic Sea	Gdańsk, Świętojańska street 6-7	GDScat07	mid 15th-mid 16th	1450	1550	1500	50	54.351841	18.654534	sea coast	5	urban - seaport	-19.8393	10.8521	0.25	0.25
Poland	Baltic Sea	Gdańsk, Świętojańska street 6-7	GDScat09	mid 15th-mid 16th	1450	1550	1500	50	54.351841	18.654534	sea coast	5	urban - seaport	-19.8474	11.0806	0.25	0.25
Poland	Baltic Sea	Gronowo, site 2	GROcat01	1220 ± 30 BP	687	888	787.5	100.5	53.103000	18.790247	inland	138	rural	-20.8887	8.27987	0.25	0.25
Poland	Baltic Sea	Grudusk, site 1	CAT 0208	965 ± 30 BP	1024	1159	1091.5	67.5	53.060031	20.624899	inland	167	stronghold	-20.2597	8.25409	0.25	0.25
Poland	Baltic Sea	Grudziądz, site 1	CAT 0206	950 ± 30 BP	1028	1162	1095	67	53.491712	18.750150	river valley	96	rural	-20.6505	8.43096	0.25	0.25
Poland	Baltic Sea	Kałdus, site 2	KALcat01+02	mid 12th-mid 13th	1150	1250	1200	50	53.327018	18.382760	river valley	120	rural	-20.0975	9.00511	0.25	0.25
Poland	Baltic Sea	Karczyn, site 21/22	KARCcat01+02	990 ± 30 BP, 1075 ± 30 BP	892	1155	1023.5	131.5	52.714093	18.354975	inland	185	rural	-19.3157	9.85268	0.25	0.25
Belgium	North Sea	Koksijde	literature data	monastery activity	1107	1625	1366	259	51.109559	2.629205	sea coast	0.9	monastery	-18.5	10.9
Belgium	North Sea	Koksijde	literature data	monastery activity	1107	1625	1366	259	51.109559	2.629205	sea coast	0.9	monastery	-17.1	13.8
Poland	Baltic Sea	Kołobrzeg, Nowe Miasto	KOLcat01	15th-16th	1400	1600	1500	100	54.175989	15.573795	sea coast	1	urban - seaport	-20.8661	10.385	0.25	0.25
Poland	Baltic Sea	Krosno Odrzańskie, Ariańska street	KOAcat01	16th	1500	1600	1550	50	52.047148	15.098443	river valley	213	castle	-20.2174	9.37777	0.25	0.25
Poland	Baltic Sea	Krosno Odrzańskie, site 1C	KODcat01	11th-13th	1000	1300	1150	150	52.047148	15.098443	river valley	213	rural	-20.6095	7.11455	0.25	0.25
Belgium	North Sea	Logne, Castle of Logne	LOGcat01	12th-16th	1100	1600	1350	250	50.39662	5.53211	inland	181	castle	-20.7554	8.25214	0.25	0.25
Belgium	North Sea	Logne, Castle of Logne	LOGcat02	12th-16th	1100	1600	1350	250	50.39662	5.53211	inland	181	castle	-20.593	8.15638	0.25	0.25
Belgium	North Sea	Logne, Castle of Logne	LOGcat03	12th-16th	1100	1600	1350	250	50.39662	5.53211	inland	181	castle	-20.6336	7.90997	0.25	0.25
Belgium	North Sea	Logne, Castle of Logne	LOGcat04	12th-16th	1100	1600	1350	250	50.39662	5.53211	inland	181	castle	-20.333	8.36687	0.25	0.25
Belgium	North Sea	Logne, Castle of Logne	LOGcat05	12th-16th	1100	1600	1350	250	50.39662	5.53211	inland	181	castle	-20.1035	8.98836	0.25	0.25
Belgium	North Sea	Logne, Castle of Logne	LOGcat06	12th-16th	1100	1600	1350	250	50.39662	5.53211	inland	181	castle	-19.5013	9.67469	0.25	0.25
Belgium	North Sea	Logne, Castle of Logne	LOGcat07	12th-16th	1100	1600	1350	250	50.39662	5.53211	inland	181	castle	-20.5005	8.44168	0.25	0.25
Belgium	North Sea	Logne, Castle of Logne	LOGcat08	12th-16th	1100	1600	1350	250	50.39662	5.53211	inland	181	castle	-20.1604	9.94703	0.25	0.25
Belgium	North Sea	Logne, Castle of Logne	LOGcat09	12th-16th	1100	1600	1350	250	50.39662	5.53211	inland	181	castle	-19.9085	7.29846	0.25	0.25
Belgium	North Sea	Logne, Castle of Logne	LOGcat10	12th-16th	1100	1600	1350	250	50.39662	5.53211	inland	181	castle	-20.2568	7.65958	0.25	0.25
Belgium	North Sea	Logne, Castle of Logne	LOGcat12	12th-16th	1100	1600	1350	250	50.39662	5.53211	inland	181	castle	-20.4792	9.1749	0.25	0.25
Poland	Baltic Sea	Lubin, site 1	LUBcat01	mid 12th-13th	1150	1300	1225	75	53.866165	14.432412	lagoon/fjord	6	stronghold	-20.7539	10.4777	0.25	0.25
Poland	Baltic Sea	Lubin, site 1	LUBcat03	14th-16th	1300	1600	1450	150	53.866165	14.432412	lagoon/fjord	6	stronghold	-19.7187	10.6135	0.25	0.25
Poland	Baltic Sea	Lubin, site 1	LUBcat04	11th-12th	1000	1200	1100	100	53.866165	14.432412	lagoon/fjord	6	stronghold	-19.6122	9.83364	0.25	0.25
Poland	Baltic Sea	Lubin, site 1	LUBcat05	11th-12th	1000	1200	1100	100	53.866165	14.432412	lagoon/fjord	6	stronghold	-21.4748	10.209	0.25	0.25
Poland	Baltic Sea	Lubin, site 1	LUBcat06	11th-12th	1000	1200	1100	100	53.866165	14.432412	lagoon/fjord	6	stronghold	-20.4549	11.1912	0.25	0.25
Poland	Baltic Sea	Lubin, site 1	LUBcat08	11th-12th	1000	1200	1100	100	53.866165	14.432412	lagoon/fjord	6	stronghold	-20.2809	8.94606	0.25	0.25
Poland	Baltic Sea	Lubin, site 1	LUBcat10	16th-17th	1500	1800	1650	150	53.866165	14.432412	lagoon/fjord	6	rural	-21.2669	8.90279	0.25	0.25
Poland	Baltic Sea	Lubin, site 1	LUBcat11	16th-17th	1500	1800	1650	150	53.866165	14.432412	lagoon/fjord	6	rural	-21.742	10.2744	0.25	0.25
Poland	Baltic Sea	Lubin, site 1	LUBcat13	11th-12th	1000	1200	1100	100	53.866165	14.432412	lagoon/fjord	6	stronghold	-21.96	10.1247	0.25	0.25
Poland	Baltic Sea	Lubin, site 1	LUBcat16	mid 12th-13th	1150	1300	1225	75	53.866165	14.432412	lagoon/fjord	6	stronghold	-21.5014	10.5461	0.25	0.25
Poland	Baltic Sea	Lubin, site 1	LUBcat18	11th-12th	1000	1200	1100	100	53.866165	14.432412	lagoon/fjord	6	stronghold	-20.2573	10.0671	0.25	0.25
Poland	Baltic Sea	Lubin, site 1	LUBcat19	11th-12th	1000	1200	1100	100	53.866165	14.432412	lagoon/fjord	6	stronghold	-20.2522	10.4716	0.25	0.25
Poland	Baltic Sea	Malbork, site 5	MALcat01	15th-18th	1400	1800	1600	200	54.038790	19.029739	river valley	34	castle	-20.7283	11.2002	0.25	0.25
Poland	Baltic Sea	Malbork, site 5	MALcat02	15th	1400	1500	1450	50	54.038790	19.029739	river valley	34	castle	-20.8246	10.7695	0.25	0.25
Poland	Baltic Sea	Miechów, site 3	CAT 0573	970 ± 30 BP	1022	1159	1090.5	68.5	50.356488	20.027885	inland	448	rural	-19.1882	9.47728	0.25	0.25
Poland	Baltic Sea	Miechów, site 3	CAT 0574	995 ± 30 BP	992	1154	1073	81	50.356488	20.027885	inland	448	rural	-19.1472	9.31534	0.25	0.25
Poland	Baltic Sea	Miechów, site 3	CAT 0576	1090 ± 30 BP	890	1020	955	65	50.356488	20.027885	inland	448	rural	-19.6116	8.90221	0.25	0.25
Poland	Baltic Sea	Napole, site 1B	NAPcat01	1190 ± 30 BP	709	952	830.5	121.5	53.152286	18.950827	inland	133	rural	-18.0753	8.17824	0.25	0.25
Belgium	North Sea	Nieuwpoort, Sint-Laurentiusparochie	NIEcat01	1st half 14th	1300	1350	1325	25	51.13052	2.75811	sea coast	3	urban - seaport	-18.4219	12.5697	0.25	0.25
Belgium	North Sea	Nieuwpoort, Sint-Laurentiusparochie	NIEcat02	14th	1300	1400	1350	50	51.13052	2.75811	sea coast	3	urban - seaport	-20.335	11.8125	0.25	0.25
Belgium	North Sea	Nieuwpoort, Sint-Laurentiusparochie	NIEcat03	early 14th	1300	1325	1312.5	12.5	51.13052	2.75811	sea coast	3	urban - seaport	-18.0512	11.5501	0.25	0.25
Belgium	North Sea	Nieuwpoort, Sint-Laurentiusparochie	NIEcat04	Late Medieval	1250	1500	1375	125	51.13052	2.75811	sea coast	3	urban - seaport	-17.3455	12.027	0.25	0.25
Belgium	North Sea	Nieuwpoort, Sint-Laurentiusparochie	NIEcat05	Late Medieval	1250	1500	1375	125	51.13052	2.75811	sea coast	3	urban - seaport	-17.2419	11.8344	0.25	0.25
Belgium	North Sea	Nieuwpoort, Sint-Laurentiusparochie	NIEcat06	Late Medieval	1250	1500	1375	125	51.13052	2.75811	sea coast	3	urban - seaport	-19.1936	11.604	0.25	0.25
Belgium	North Sea	Nieuwpoort, Sint-Laurentiusparochie	NIEcat07	Late Medieval	1250	1500	1375	125	51.13052	2.75811	sea coast	3	urban - seaport	-17.3617	11.8793	0.25	0.25
Belgium	North Sea	Nieuwpoort, Sint-Laurentiusparochie	NIEcat08	Late Medieval	1250	1500	1375	125	51.13052	2.75811	sea coast	3	urban - seaport	-18.7357	11.1082	0.25	0.25
Poland	Baltic Sea	Papowo Biskupie, site 2	CAT 0203	325 ± 30 BP	1483	1642	1562.5	79.5	53.248766	18.564779	lake shore	124	castle	-20.8073	10.9581	0.25	0.25
Poland	Baltic Sea	Perspektywiczna Cave	CAT 0005	685 ± 30 BP	1274	1389	1331.5	57.5	50.442602	19.766957	inland	436	natural	-19.7089	9.54031	0.25	0.25
Poland	Baltic Sea	Perspektywiczna Cave	CAT 0153	570 ± 30 BP	1306	1424	1365	59	50.442602	19.766957	inland	436	natural	-20.2827	9.47468	0.25	0.25
Poland	Baltic Sea	Perspektywiczna Cave	CAT 0159	890 ± 30 BP	1045	1223	1134	89	50.442602	19.766957	inland	436	natural	-19.8909	7.8874	0.25	0.25
Poland	Baltic Sea	Poznań, Dominikańska/Szewska street	PDScat01	2nd half 14th	1350	1400	1375	25	52.409525	16.936485	river valley	214	urban	-20.032	10.4938	0.25	0.25
Poland	Baltic Sea	Poznań, Wodna street 13	POZcat01	14th-17th	1300	1700	1500	200	52.407296	16.937175	river valley	215	urban	-19.7054	11.4236	0.25	0.25
Poland	Baltic Sea	Poznań, Wodna street 13	POZcat02+03+04+05	mid 13th-13/14th	1250	1325	1287.5	37.5	52.407296	16.937175	river valley	215	urban	-22.0627	9.7246	0.25	0.25
Poland	Baltic Sea	Puck	PUCcat02	late 14th	1375	1400	1387.5	12.5	54.720289	18.411335	sea coast	0	urban - seaport	-15.8528	10.9057	0.25	0.25
Poland	Baltic Sea	Puck	PUCcat03	late 14th	1375	1400	1387.5	12.5	54.720289	18.411335	sea coast	0	urban - seaport	-16.5839	11.0005	0.25	0.25
Poland	Baltic Sea	Puck	PUCcat05	late 14th	1375	1400	1387.5	12.5	54.720289	18.411335	sea coast	0	urban - seaport	-16.6529	11.3855	0.25	0.25
Poland	Baltic Sea	Puck	PUCcat06	mid 15th-early 16th	1450	1525	1487.5	37.5	54.720289	18.411335	sea coast	0	urban - seaport	-18.1467	10.0199	0.25	0.25
Poland	Baltic Sea	Puck	PUCcat07	15th	1400	1500	1450	50	54.720289	18.411335	sea coast	0	urban - seaport	-18.3214	10.0428	0.25	0.25
Poland	Baltic Sea	Puck	PUCcat08	15th	1400	1500	1450	50	54.720289	18.411335	sea coast	0	urban - seaport	-17.5973	11.1671	0.25	0.25
Poland	Baltic Sea	Puck	PUCcat09	15th-16th	1400	1600	1500	100	54.720289	18.411335	sea coast	0	urban - seaport	-17.5273	11.0533	0.25	0.25
Poland	Baltic Sea	Puck	PUCcat10	15th-16th	1400	1600	1500	100	54.720289	18.411335	sea coast	0	urban - seaport	-17.7537	11.0344	0.25	0.25
Sweden	Baltic Sea	Ridanäs (Gotland)	literature data	9th-12th	800	1200	1000	200	57.335338	18.187739	sea coast	0.7	urban - seaport	-17.7	10.7
Poland	Baltic Sea	Sandomierz, site 1	SANcat01	Late Medieval - Post-Medieval	1250	1800	1525	275	50.676014	21.747649	river valley	441	urban	-19.2835	9.36872	0.25	0.25
Poland	Baltic Sea	Shelter in Udorka Valley I	CAT 0300	395 ± 30 BP	1440	1628	1534	94	50.442833	19.767194	inland	436	natural	-20.9971	10.1154	0.25	0.25
Sweden	Baltic Sea	Sigtuna, Humlegården block 2008	literature data	12th-13th	1100	1300	1200	100	59.615692	17.716107	lagoon/fjord	76	urban - seaport	-22.1	10.7
Poland	Baltic Sea	Słupsk, Stary Rynek street	CAT 0583	17th-18th	1600	1800	1700	100	54.466690	17.031395	river valley	16	urban	-19.429	10.3837	0.25	0.25
Poland	Baltic Sea	Stare Drawsko, site 1 (castle)	STDcat01	Late Medieval - Post-Medieval	1250	1800	1525	275	53.600834	16.196051	lake shore	74	castle	-20.9843	11.482	0.25	0.25
Poland	Baltic Sea	Stare Drawsko, site 1 (castle)	STDcat05	465 ± 30 BP	1410	1464	1437	27	53.600834	16.196051	lake shore	74	castle	-20.3556	10.1074	0.25	0.25
Poland	Baltic Sea	Stargard, site 11a	STAcat05	2nd half 17th	1650	1700	1675	25	53.340312	15.043165	inland	77	urban	-20.2501	10.6236	0.25	0.25
Poland	Baltic Sea	Stargard, site 11a	STAcat06	13th/14th	1275	1325	1300	25	53.340312	15.043165	inland	77	urban	-20.5225	11.8513	0.25	0.25
Poland	Baltic Sea	Stargard, site 11a	STAcat07	Late Medieval - 1696	1250	1696	1473	223	53.340312	15.043165	inland	77	urban	-21.4512	7.59558	0.25	0.25
Poland	Baltic Sea	Stargard, site 11a	STAcat08	13th	1200	1300	1250	50	53.340312	15.043165	inland	77	urban	-19.687	8.94908	0.25	0.25
Poland	Baltic Sea	Starogród	CAT 0201	13th	1200	1300	1250	50	53.309267	18.374776	river valley	120	rural	-21.1766	10.1202	0.25	0.25
Poland	Baltic Sea	Starogród	CAT 0202	1010 ± 30 BP	990	1154	1072	82	53.309267	18.374776	river valley	120	rural	-20.8479	9.55727	0.25	0.25
Norway	North Sea	Stavanger, Stavanger cathedral	literature data	pre 1125 AD	800	1125	962.5	162.5	58.969557	5.733558	sea coast	0.2	urban - seaport	-19.65	9.7
Norway	North Sea	Stavanger, Stavanger cathedral	literature data	pre 1125 AD	800	1125	962.5	162.5	58.969557	5.733558	sea coast	0.2	urban - seaport	-17.85	12.2
Belgium	North Sea	Tongeren, Hasseltsepoortstraat	TONcat01+02	17th-18th	1600	1800	1700	100	50.78083	5.46472	inland	151	urban	-19.8191	9.65401	0.25	0.25
Poland	Baltic Sea	Toruń, site 1 - Zamek (Castle)	TORcat02	11th-13th	1000	1300	1150	150	53.009358	18.610721	river valley	150	stronghold	-20.4949	10.9144	0.25	0.25
Belgium	North Sea	Tournai, rue des Bouchers Saint-Jacques	TOURcat14	late 14th-16th	1375	1600	1487.5	112.5	50.60652	3.38884	river valley	76	urban	-19.9245	10.7293	0.25	0.25
Belgium	North Sea	Tournai, rue des Bouchers Saint-Jacques	TOURcat15	late 14th-16th	1375	1600	1487.5	112.5	50.60652	3.38884	river valley	76	urban	-19.1791	10.4636	0.25	0.25
Belgium	North Sea	Tournai, rue des Bouchers Saint-Jacques	TOURcat16	15th-16th	1400	1600	1500	100	50.60652	3.38884	river valley	76	urban	-19.4238	11.9529	0.25	0.25
Belgium	North Sea	Tournai, rue des Bouchers Saint-Jacques	TOURcat17	15th-16th	1400	1600	1500	100	50.60652	3.38884	river valley	76	urban	-19.7638	12.4893	0.25	0.25
Belgium	North Sea	Tournai, rue des Bouchers Saint-Jacques	TOURcat18	late 14th-early 15th	1375	1425	1400	25	50.60652	3.38884	river valley	76	urban	-20.0984	10.8139	0.25	0.25
Belgium	North Sea	Tournai, rue des Bouchers Saint-Jacques	TOURcat19	late 14th-early 15th	1375	1425	1400	25	50.60652	3.38884	river valley	76	urban	-19.7607	10.7212	0.25	0.25
Belgium	North Sea	Tournai, rue des Bouchers Saint-Jacques	TOURcat20	late 14th-early 15th	1375	1425	1400	25	50.60652	3.38884	river valley	76	urban	-20.1498	10.9335	0.25	0.25
Belgium	North Sea	Tournai, rue des Bouchers Saint-Jacques	TOURcat22	12th-13th	1100	1300	1200	100	50.60652	3.38884	river valley	76	urban	-19.3511	10.4525	0.25	0.25
Belgium	North Sea	Tournai, rue des Bouchers Saint-Jacques	TOURcat23	16th	1500	1600	1550	50	50.60652	3.38884	river valley	76	urban	-20.3413	10.4294	0.25	0.25
Belgium	North Sea	Tournai, rue des Bouchers Saint-Jacques	TOURcat24	14th-16th	1300	1600	1450	150	50.60652	3.38884	river valley	76	urban	-19.5774	11.1328	0.25	0.25
Belgium	North Sea	Tournai, rue des Bouchers Saint-Jacques	TOURcat25	14th-16th	1300	1600	1450	150	50.60652	3.38884	river valley	76	urban	-19.3358	10.207	0.25	0.25
Poland	Baltic Sea	Tum, site 1	CAT 0081	950 ± 30 BP	1028	1162	1095	67	52.056515	19.232538	inland	255	stronghold	-20.1852	8.38152	0.25	0.25
Sweden	Baltic Sea	Visby (Gotland)	literature data	Late Medieval	1250	1500	1375	125	57.640583	18.296190	sea coast	0.3	urban - seaport	-18.7	11.2
Sweden	Baltic Sea	Visby (Gotland)	literature data	Late Medieval	1250	1500	1375	125	57.640583	18.296190	sea coast	0.3	urban - seaport	-18.1	11.3
Sweden	Baltic Sea	Visby (Gotland)	literature data	Late Medieval	1250	1500	1375	125	57.640583	18.296190	sea coast	0.3	urban - seaport	-17.3	12
UK	North Sea	Wharram Percy	literature data	Medieval, 10th-16th	900	1600	1250	350	54.066673	-0.690103	inland	29	rural	-21.1	6
UK	North Sea	Wharram Percy	literature data	Medieval, 10th-16th	900	1600	1250	350	54.066673	-0.690103	inland	29	rural	-21	7.3
UK	North Sea	Wharram Percy	literature data	Medieval, 10th-16th	900	1600	1250	350	54.066673	-0.690103	inland	29	rural	-20.7	8.1
Poland	Baltic Sea	Wolin, site 1	CAT 0230	1405 ± 35 BP	587	670	628.5	41.5	53.841501	14.613895	lagoon/fjord	15	rural	-22.3582	9.47077	0.25	0.25
UK	North Sea	York, Fishergate	literature data	13th to early 16th	1200	1525	1362.5	162.5	53.951475	-1.075814	river valley	57	urban	-20.7	9.1
UK	North Sea	York, Fishergate	literature data	late 10th to 12th	975	1200	1087.5	112.5	53.951475	-1.075814	river valley	57	urban	-20.2	9.4
UK	North Sea	York, Fishergate	literature data	late 10th to 12th	975	1200	1087.5	112.5	53.951475	-1.075814	river valley	57	urban	-20.7	9.4
UK	North Sea	York, Fishergate	literature data	late 10th to 12th	975	1200	1087.5	112.5	53.951475	-1.075814	river valley	57	urban	-20.4	9.9
UK	North Sea	York, Fishergate	literature data	13th to early 16th	1200	1525	1362.5	162.5	53.951475	-1.075814	river valley	57	urban	-19.5	9.9
Poland	Baltic Sea	Zamek Bierzgłowski, site 1	CAT 0204	810 ± 30 BP	1178	1276	1227	49	53.106693	18.461845	inland	141	stronghold	-20.1672	10.0767	0.25	0.25
Poland	Baltic Sea	Zawada, site 1	ZAWcat03	1005 ± 25 BP	991	1150	1070.5	79.5	51.991013	15.563012	river valley	228	rural	-20.3167	8.10377	0.25	0.25
Poland	Baltic Sea	Żółte, site 33	CAT 0244	1200 ± 35 BP	693	953	823	130	53.583060	15.822221	lake shore	68	rural	-21.5117	9.03647	0.25	0.25

## Sheet: Dataset S2 samples details
country	location	site	sample number	dating/chronology	14C lab No. (* dating performed for another bone from this skeleton)	site register number	skeletal element sampled	measurements [mm]	comments	indvidual age [mo]	collector	reference	taxonomy (based on LSI)	mtDNA lab number; () number from previous publication	mtDNA taxonomy; 0 - no result obtained	mtDNA comments	references for mtDNA	Lab number	Weight collagen (mg)	at C:N	%Collagen	δ13C	δ15N
Belgium	Aalst	Aalst, Louis D'Haeseleerstraat	AALcat01	mid 14th-mid 15th		code project 2016/189; V154; spoornr 538; laag C	tibia R compl (prox F; dist F)	GL 120.8; Bp 20.3; SD 8.5; Bd 14.5		>12	Bea De Cupere	De Cupere, B., & Udrescu, M. (2019). Analyse van de dierlijke resten uit de post-middeleeuwse site in Louis D'Haeseleerstraat, Aalst. KBIN, Onderzoeksprogramma “Mens en Milieu in het Quartair”, Rapport 2019-xx.	domestic cat	FS_070	0		this study	1842	26.1	3.18391	5.52966	-19.6596	10.9168
Germany	Bremen	Bremen; 201-Altstadt, Marktplatz	BREMcat05	16th-18th		inv. 2848; feature 41	femur L compl (prox F; dist F)	GL 95.3; Bp 19.5; DC 9.3; SD 7.8; Bd 17.2		>13	Küchelmann	Küchelmann, H. C. (2014). Mit Knochen gepflastert – Knochenfunde vom Bremer Marktplatz (Fundstelle 201-Altstadt 2002). Schriften des Naturwissenschaftlichen Vereins für Schleswig-Holstein, 73, 23-64.	domestic cat					1599	18.7	3.17572	6.15132	-19.9829	12.6775
Germany	Bremen	Bremen; 217-Altstadt, Radio Bremen	BREMcat01	16th-17th		inv. 2471; feature Brunnen 2	radius L compl (prox F; dist NF)	GL without epiph 73.4; Bp 7.0; SD 5.0		>5	Küchelmann	Nolde, N. (2013). Die Tierknochenfunde aus der Grabung "Radio Bremen". Fundstelle Bremen 217-Altstadt. Unveröffentlichter Bericht an die Landesarchäologie Bremen, Bremen.	domestic cat					1598	28.3	3.16199	9.43333	-15.4806	13.8468
Germany	Bremen	Bremen; 218-Altstadt, Langenstr. 31-3	BREMcat06	11th-12th		inv. 389; feature 8	humerus R compl (prox fusing; dist F)	GL 97.4; Bp 17.3; Dp 21.9; SD 6.4; Bd 19.0		>18	Küchelmann	Küchelmann, H. C. (im Druck). Viel Butter bei wenig Fisch. Zwei Fischknochenkomplexe des 12.-13. Jahrhunderts aus der Bremer Altstadt, Studia honoraria, Rahden	domestic cat	FS_053	F. s. lybica (mtDNA lineage A)		this study	1600	17.2	3.17469	4.3	-17.4548	13.395
Germany	Bremen	Bremen; 253-Altstadt, Am Wall	BREMcat07	16th		inv. 285; feature Kanal Ost	femur R compl (prox fusing; dist NF)	GL without epiph 96.1		>7	Küchelmann	Küchelmann, H. C. (2014). Frühneuzeitliche Tierknochen aus dem Bremer Stadtgraben, Grabung 253-Altstadt 2011, Am Wall. Bericht für die Landesarchäologie Bremen, Bremen.; Bischop, D., & Küchelmann, H. C. (2018). Von der Küche in den Graben – Bremens Stadtgraben und die Essgewohnheiten seiner Anwohner an der Wende zur Frühen Neuzeit. in: Melzer, Walter (ed.): Lebensmittel im Mittelalter und in der …						1601	17.1	3.20769	8.90625	-16.8588	11.6289
Germany	Bremen	Bremen; 253-Altstadt, Am Wall	BREMcat08	16th		inv. 285; feature Kanal Ost	femur R compl (prox F; dist F)	GL 97.2; Bp 18.3; DC 9.1; SD 7.5; Bd 17.0		>13	Küchelmann	Küchelmann, H. C. (2014). Frühneuzeitliche Tierknochen aus dem Bremer Stadtgraben, Grabung 253-Altstadt 2011, Am Wall. Bericht für die Landesarchäologie Bremen, Bremen.; Bischop, D., & Küchelmann, H. C. (2018). Von der Küche in den Graben – Bremens Stadtgraben und die Essgewohnheiten seiner Anwohner an der Wende zur Frühen Neuzeit. in: Melzer, Walter (ed.): Lebensmittel im Mittelalter und in der …	domestic cat					1602	20.8	3.17702	5.74586	-18.6169	12.0868
Germany	Bremen	Bremen; 253-Altstadt, Am Wall	BREMcat09	16th		inv. 285; feature Kanal Ost	femur L compl (prox F; dist F)	GL 90.0; Bp 17.6; DC 8.1; SD 7.3; Bd 16.5		>13	Küchelmann	Küchelmann, H. C. (2014). Frühneuzeitliche Tierknochen aus dem Bremer Stadtgraben, Grabung 253-Altstadt 2011, Am Wall. Bericht für die Landesarchäologie Bremen, Bremen.; Bischop, D., & Küchelmann, H. C. (2018). Von der Küche in den Graben – Bremens Stadtgraben und die Essgewohnheiten seiner Anwohner an der Wende zur Frühen Neuzeit. in: Melzer, Walter (ed.): Lebensmittel im Mittelalter und in der …	domestic cat					1603	25.8	3.18479	8.19048	-19.0706	11.5665
Germany	Bremen	Bremen; 253-Altstadt, Am Wall	BREMcat10	16th		inv. 285; feature Kanal Ost	femur L compl (prox F; dist F)	SD 7.9; Bd 20.4		>13	Küchelmann	Küchelmann, H. C. (2014). Frühneuzeitliche Tierknochen aus dem Bremer Stadtgraben, Grabung 253-Altstadt 2011, Am Wall. Bericht für die Landesarchäologie Bremen, Bremen.; Bischop, D., & Küchelmann, H. C. (2018). Von der Küche in den Graben – Bremens Stadtgraben und die Essgewohnheiten seiner Anwohner an der Wende zur Frühen Neuzeit. in: Melzer, Walter (ed.): Lebensmittel im Mittelalter und in der …	domestic cat	FS_054	F. s. lybica (mtDNA lineage C)		this study	1604	15.5	3.09369	2.23988	-18.5678	12.7208
Belgium	Brussel	Brussel, BR134, Place Fontainas	BRcat49	Late Medieval - Post-Medieval		US 1073	mandible R (with C, P3, P4, M1)	(1) 61.8; (2) 56.6; (3) 54.3; (4) 49.3; (5) 19.6; (6) 6.8/3.2; (7) 6.9; (8) 25.0; (9) 10.8; (10) 9.7		>5.5	Bea De Cupere	Boffin, C. (2013) Archeozoölogisch onderzoek Place Fontainas (BR134). Rapport juli-december 2013. Conventie ARC/IRScNB/2012-248 tussen het Brussels Hoofdstedelijk gewest en het Koninklijk Belgisch Instituut voor Natuurwetenschappen.	domestic cat	FS_069	F. s. lybica (mtDNA lineage C)		this study	1841	10.9	3.21659	5.34314	-20.5241	7.7697
Belgium	Brussel	Brussel, BR164, Zuidstraat	BRcat11	13th-16th		F17/216	mandible L compl (with P3, P4, M1)	(1) 57.1; (2) 53.6; (3) 50.2; (4) 47.1; (5) 18.7; (7) 7.7; (8) 21.6; (9) 9.0; (10) 8.9	abces between P4 and M1	>5	Bea De Cupere	Gautier, A. (2001). Laat- en postmiddeleeuwse dierresten uit de Zuidstraat te Brussel. In: Blanquart, P., Demeter, S., & Depoorter, A. (Eds.), Autour de la première enceinte = Rond de eerste stadsomwalling. Ministerie van het Brussels Hoofdstedelijk Gewest, Dienst Monumenten en Landschappen, Brussel (Vol. 4, pp. 105-109).	domestic cat	FS_063	F. s. lybica (mtDNA lineage C)		this study	1803	30.8	3.16951	10.2667	-18.453	12.0045
Belgium	Brussel	Brussel, BR164, Zuidstraat	BRcat12	13th-16th		F1/203	radius R compl (prox F; dist F)	GL 98.2; Bp 7.2; SD 5.5; Bd 12.2		>14	Bea De Cupere	Gautier, A. (2001). Laat- en postmiddeleeuwse dierresten uit de Zuidstraat te Brussel. In: Blanquart, P., Demeter, S., & Depoorter, A. (Eds.), Autour de la première enceinte = Rond de eerste stadsomwalling. Ministerie van het Brussels Hoofdstedelijk Gewest, Dienst Monumenten en Landschappen, Brussel (Vol. 4, pp. 105-109).	domestic cat	FS_064	0		this study	1804	39.4	3.18351	9.8995	-20.1749	10.7041
Belgium	Brussel	Brussel, BR164, Zuidstraat	BRcat13	13th-16th		F17/216	humerus R compl (prox F; dist F)	GL 82.7; Bp 13.9; Dp 16.9; SD 5.9; Bd 14.7		>18	Bea De Cupere	Gautier, A. (2001). Laat- en postmiddeleeuwse dierresten uit de Zuidstraat te Brussel. In: Blanquart, P., Demeter, S., & Depoorter, A. (Eds.), Autour de la première enceinte = Rond de eerste stadsomwalling. Ministerie van het Brussels Hoofdstedelijk Gewest, Dienst Monumenten en Landschappen, Brussel (Vol. 4, pp. 105-109).	domestic cat					1805	19.1	3.17601	6.58621	-19.5108	9.83318
Belgium	Brussel	Brussel, BR164, Zuidstraat	BRcat14	13th-16th		F27/29	mandible R compl (with M1)	(5) 17.4; (6) 7.1/2.7; (7) 6.6; (8) 21.8; (9) 9.7		>5	Bea De Cupere	Gautier, A. (2001). Laat- en postmiddeleeuwse dierresten uit de Zuidstraat te Brussel. In: Blanquart, P., Demeter, S., & Depoorter, A. (Eds.), Autour de la première enceinte = Rond de eerste stadsomwalling. Ministerie van het Brussels Hoofdstedelijk Gewest, Dienst Monumenten en Landschappen, Brussel (Vol. 4, pp. 105-109).	domestic cat					1806	18.1	3.19593	11.8301	-19.3651	11.9466
Belgium	Brussel	Brussel, BR164, Zuidstraat	BRcat15	13th-16th		F17/216	humerus R compl (prox fusing; dist F)	GL 92.8; Bp 14.8; Dp 17.8; SD 6.5; Bd 16.6		>18	Bea De Cupere	Gautier, A. (2001). Laat- en postmiddeleeuwse dierresten uit de Zuidstraat te Brussel. In: Blanquart, P., Demeter, S., & Depoorter, A. (Eds.), Autour de la première enceinte = Rond de eerste stadsomwalling. Ministerie van het Brussels Hoofdstedelijk Gewest, Dienst Monumenten en Landschappen, Brussel (Vol. 4, pp. 105-109).	domestic cat					1807	21.8	3.18013	5.63307	-18.5998	11.9346
Belgium	Brussel	Brussel, BR164, Zuidstraat	BRcat16	13th-16th		F2-3	radius R compl (prox F; dist F)	GL 91.8; Bp 7.1; SD 5.3; Bd 10.9		>14	Bea De Cupere	Gautier, A. (2001). Laat- en postmiddeleeuwse dierresten uit de Zuidstraat te Brussel. In: Blanquart, P., Demeter, S., & Depoorter, A. (Eds.), Autour de la première enceinte = Rond de eerste stadsomwalling. Ministerie van het Brussels Hoofdstedelijk Gewest, Dienst Monumenten en Landschappen, Brussel (Vol. 4, pp. 105-109).	domestic cat	FS_065	F. s. lybica (mtDNA lineage C)		this study	1808	38	3.19977	8.7156	-18.86	11.7348
Belgium	Brussel	Brussel, BR164, Zuidstraat	BRcat17	13th-16th		F5/212	mandible R fragm (with M1)	(5) 17.8; (6) 6.9/3.1; (7) 6.9; (9) 8.4; (10) 7.4		>5	Bea De Cupere	Gautier, A. (2001). Laat- en postmiddeleeuwse dierresten uit de Zuidstraat te Brussel. In: Blanquart, P., Demeter, S., & Depoorter, A. (Eds.), Autour de la première enceinte = Rond de eerste stadsomwalling. Ministerie van het Brussels Hoofdstedelijk Gewest, Dienst Monumenten en Landschappen, Brussel (Vol. 4, pp. 105-109).	domestic cat					1809	0.7	3.19806	0.507246	-20.0443	10.4284
Belgium	Brussel	Brussel, BR164, Zuidstraat	BRcat18	13th-16th		F5/212	mandible R fragm (with M1)	(6) 5.8/3.0; (7) 5.7; (9) 8.8		>5	Bea De Cupere	Gautier, A. (2001). Laat- en postmiddeleeuwse dierresten uit de Zuidstraat te Brussel. In: Blanquart, P., Demeter, S., & Depoorter, A. (Eds.), Autour de la première enceinte = Rond de eerste stadsomwalling. Ministerie van het Brussels Hoofdstedelijk Gewest, Dienst Monumenten en Landschappen, Brussel (Vol. 4, pp. 105-109).	domestic cat					1810	16.3	3.23787	9.76048	-18.5533	12.5299
Belgium	Brussel	Brussel, BR164, Zuidstraat	BRcat19	13th-16th		F1/203	metatarsal IV L compl (dist NF)			<8	Bea De Cupere	Gautier, A. (2001). Laat- en postmiddeleeuwse dierresten uit de Zuidstraat te Brussel. In: Blanquart, P., Demeter, S., & Depoorter, A. (Eds.), Autour de la première enceinte = Rond de eerste stadsomwalling. Ministerie van het Brussels Hoofdstedelijk Gewest, Dienst Monumenten en Landschappen, Brussel (Vol. 4, pp. 105-109).						1811	16.9	3.36146	8.84817	-19.2861	11.8387
Belgium	Brussel	Brussel, BR164, Zuidstraat	BRcat20	13th-16th		F17/216	tibia R compl (prox NF; dist NF)	GL without epiph 79.6; SD 5.0		<10	Bea De Cupere	Gautier, A. (2001). Laat- en postmiddeleeuwse dierresten uit de Zuidstraat te Brussel. In: Blanquart, P., Demeter, S., & Depoorter, A. (Eds.), Autour de la première enceinte = Rond de eerste stadsomwalling. Ministerie van het Brussels Hoofdstedelijk Gewest, Dienst Monumenten en Landschappen, Brussel (Vol. 4, pp. 105-109).	domestic cat					1812	41	3.22137	8.7234	-19.6323	11.1166
Belgium	Brussel	Brussel, BR164, Zuidstraat	BRcat21	13th-16th		F204/209	femur L compl (prox NF; dist NF)	GL without epiph 40.8; SD 5.1		<7	Bea De Cupere	Gautier, A. (2001). Laat- en postmiddeleeuwse dierresten uit de Zuidstraat te Brussel. In: Blanquart, P., Demeter, S., & Depoorter, A. (Eds.), Autour de la première enceinte = Rond de eerste stadsomwalling. Ministerie van het Brussels Hoofdstedelijk Gewest, Dienst Monumenten en Landschappen, Brussel (Vol. 4, pp. 105-109).	domestic cat					1813	12.5	3.24163	12.3762	-20.9462	11.4362
Belgium	Brussel	Brussel, BR164, Zuidstraat	BRcat22	13th-16th		F10/36	radius L compl (prox F; dist F)	GL 91.5; Bp 7.0; SD 5.2; Bd 10.9		>14	Bea De Cupere	Gautier, A. (2001). Laat- en postmiddeleeuwse dierresten uit de Zuidstraat te Brussel. In: Blanquart, P., Demeter, S., & Depoorter, A. (Eds.), Autour de la première enceinte = Rond de eerste stadsomwalling. Ministerie van het Brussels Hoofdstedelijk Gewest, Dienst Monumenten en Landschappen, Brussel (Vol. 4, pp. 105-109).	domestic cat					1814	37.2	3.19748	7.91489	-18.6889	11.9755
Belgium	Brussel	Brussel, BR166, Eenmansstraat	BRcat42	13th-14th		US 10; tranchée VII, entité C; couche 6	mandible L compl (with C, P3, P4, M1)	(1) 55.6; (2) 51.7; (3) 48.7; (4) 45.0; (5) 20.4; (6) 8.3/3.4; (7) 8.1; (8) 22.0; (9) 8.9; (10) 8.5		>5.5	Bea De Cupere	Pigière, F. (1997). Restes animaux provenent du site de la rue d’Une personne. In: Diekmann, A. (Ed.), Artisanat médiéval et habitat urbain – rue d’Une personne et place de la Vieille-Halle-aux-Blés. Archéologie à Bruxelles, 3.	domestic cat/European wildcat	FS_068	F. s. lybica (mtDNA lineage C)		this study	1834	20.2	3.17739	7.50929	-20.0362	10.1778
Belgium	Brussel	Brussel, BR166, Eenmansstraat	BRcat43	13th-14th		tranchée II; entité B	humerus R compl (prox NF; dist F)	GL without epiph 77.7; SD 5.7; Bd 16.6		>4	Bea De Cupere	Pigière, F. (1997). Restes animaux provenent du site de la rue d’Une personne. In: Diekmann, A. (Ed.), Artisanat médiéval et habitat urbain – rue d’Une personne et place de la Vieille-Halle-aux-Blés. Archéologie à Bruxelles, 3.	domestic cat					1835	25.9	3.22823	6.0373	-18.5927	11.9915
Belgium	Brussel	Brussel, BR166, Eenmansstraat	BRcat44	13th-14th		tranchée II; entité C, Morel; Couche inférieure	tibia L compl (prox F; dist F)	GL 102.9; Bp 17.5; SD 6.5; Bd 12.6		>12	Bea De Cupere	Pigière, F. (1997). Restes animaux provenent du site de la rue d’Une personne. In: Diekmann, A. (Ed.), Artisanat médiéval et habitat urbain – rue d’Une personne et place de la Vieille-Halle-aux-Blés. Archéologie à Bruxelles, 3.	domestic cat					1836	6.9	3.22836	3.65079	-20.2629	9.93305
Belgium	Brussel	Brussel, BR166, Eenmansstraat	BRcat45	13th-14th		tranchée II; entité C, Morel; Couche inférieure	tibia L prox (prox F)	Bp 18.5		>12	Bea De Cupere	Pigière, F. (1997). Restes animaux provenent du site de la rue d’Une personne. In: Diekmann, A. (Ed.), Artisanat médiéval et habitat urbain – rue d’Une personne et place de la Vieille-Halle-aux-Blés. Archéologie à Bruxelles, 3.	domestic cat					1837	19.5	3.18242	2.97256	-19.8347	11.0876
Belgium	Brussel	Brussel, BR166, Eenmansstraat	BRcat46	13th-14th		tranchée II; entité C, Morel; Couche inférieure	tibia L dist (dist F)	SD 7.3; Bd 14.4		>10	Bea De Cupere	Pigière, F. (1997). Restes animaux provenent du site de la rue d’Une personne. In: Diekmann, A. (Ed.), Artisanat médiéval et habitat urbain – rue d’Une personne et place de la Vieille-Halle-aux-Blés. Archéologie à Bruxelles, 3.	domestic cat					1838	7.8	3.20981	1.57258	-19.8874	10.1358
Belgium	Brussel	Brussel, BR166, Eenmansstraat	BRcat47	13th-14th		US ?; tranchée III; entité F; couche 10	mandible R (with P3, P4, M1)	(1) 53.5; (2) 49.9; (3) 47.0; (4) 43.7; (5) 17.9; (6) 7.2/3.4; (7) 6.7; (8) 20.7; (9) 9.4; (10) 8.5		>5	Bea De Cupere	Pigière, F. (1997). Restes animaux provenent du site de la rue d’Une personne. In: Diekmann, A. (Ed.), Artisanat médiéval et habitat urbain – rue d’Une personne et place de la Vieille-Halle-aux-Blés. Archéologie à Bruxelles, 3.	domestic cat					1839	18.6	3.18842	10.8772	-18.7598	12.0225
Belgium	Brussel	Brussel, BR166, Eenmansstraat	BRcat48	13th-14th		US ?; tranchée III; entité F; couche 10	mandible L (with P3, P4, M1)	(1) 53.2; (2) 49.4; (3) 46.9; (4) 43.3; (5) 17.3; (6) 5.4/2.9; (7) 5.9; (8) 21.7; (9) 8.6; (10) 8.2		>5	Bea De Cupere	Pigière, F. (1997). Restes animaux provenent du site de la rue d’Une personne. In: Diekmann, A. (Ed.), Artisanat médiéval et habitat urbain – rue d’Une personne et place de la Vieille-Halle-aux-Blés. Archéologie à Bruxelles, 3.	domestic cat					1840	15.2	3.19207	9.04762	-20.0878	10.5583
Belgium	Brussel	Brussel, BR229, Theater Toone	BRcat35	14th-15th		US 100	tibia R prox (prox F)	Bp 16.7; SD 6.1		>12	Bea De Cupere	Goffette, Q. (2010). Étude archéozoologique du site du Théâtre Toone. In: Goffette, Q., & Quintelier, K. (Eds.), Archeozoölogie & antropologie. Voortgangsrapport (januari-juni 2010). Conventie ARC/IRScNB/2008-248 tussen het Brussels Hoofdstedelijk gewest en het Koninklijk Belgisch Instituut voor Natuurwetenschappen.; Boffin, C. (2012). Archeozoölogisch onderzoek. In: Archeozoölogie & antropologie…	domestic cat					1827	26	3.19537	6.37255	-19.775	10.5203
Belgium	Brussel	Brussel, BR229, Theater Toone	BRcat36	11th-12th		US 84	rib				Bea De Cupere	Goffette, Q. (2010). Étude archéozoologique du site du Théâtre Toone. In: Goffette, Q., & Quintelier, K. (Eds.), Archeozoölogie & antropologie. Voortgangsrapport (januari-juni 2010). Conventie ARC/IRScNB/2008-248 tussen het Brussels Hoofdstedelijk gewest en het Koninklijk Belgisch Instituut voor Natuurwetenschappen.; Boffin, C. (2012). Archeozoölogisch onderzoek. In: Archeozoölogie & antropologie…						1828	30	3.19669	15.873	-19.441	10.9508
Belgium	Brussel	Brussel, BR229, Theater Toone	BRcat39	Late Medieval - Post-Medieval		US 42	ulna L dist (dist F)			>14	Bea De Cupere	Goffette, Q. (2010). Étude archéozoologique du site du Théâtre Toone. In: Goffette, Q., & Quintelier, K. (Eds.), Archeozoölogie & antropologie. Voortgangsrapport (januari-juni 2010). Conventie ARC/IRScNB/2008-248 tussen het Brussels Hoofdstedelijk gewest en het Koninklijk Belgisch Instituut voor Natuurwetenschappen.; Boffin, C. (2012). Archeozoölogisch onderzoek. In: Archeozoölogie & antropologie…						1831	19.7	3.18482	6.93662	-20.2032	9.82219
Belgium	Brussel	Brussel, BR229, Theater Toone	BRcat40	14th-15th		US 131	radius L compl (prox F; dist F)	GL 82.4; Bp 7.0; SD 5.0; Bd 10.2		>14	Bea De Cupere	Goffette, Q. (2010). Étude archéozoologique du site du Théâtre Toone. In: Goffette, Q., & Quintelier, K. (Eds.), Archeozoölogie & antropologie. Voortgangsrapport (januari-juni 2010). Conventie ARC/IRScNB/2008-248 tussen het Brussels Hoofdstedelijk gewest en het Koninklijk Belgisch Instituut voor Natuurwetenschappen.; Boffin, C. (2012). Archeozoölogisch onderzoek. In: Archeozoölogie & antropologie…	domestic cat					1832	23	3.25326	8.48708	-20.8146	10.0819
Belgium	Brussel	Brussel, BR54, Rue des Chandeliers	BRcat41	14th-15th		III / IV 14 - 15e E	humerus L compl (prox F; dist F)		very badly preserved	>18	Bea De Cupere	Gautier, A. (1997). Restes d’animaux de la Rue des Chandeliers. Vie Achéologique, supplément 47, 51-60.						1833	25.1	3.16993	1.72865	-19.771	10.0509
Belgium	Brussel	Brussel, BR64, Villa-Hermosastraat	BRcat08	15th-17/18th		US 74	humerus R compl (prox NF; dist F)	GL without epiph 80.0; SD 5.9; Bd 15.3		>4	Bea De Cupere	Thys, S. (2007). Archeozoölogisch onderzoek. In: Archeozoölogie & antropologie. Tweede Voortgangsrapport (juli-december 2007). Derde vergadering van de begeleidingscommissie (30 november 2007). Conventie ARC/P4/IRScNB/2006-03 tussen het Brussels Hoofdstedelijk gewest en het Koninklijk Belgisch Instituut voor Natuurwetenschappen.	domestic cat					1800	17.2	3.2381	5.01458	-19.7032	10.4095
Belgium	Brussel	Brussel, BR64, Villa-Hermosastraat	BRcat09	15th-17/18th		TR 6; US 108	mandible R fragm (with P3, P4, M1)	(5) 16.7; (6) 5.9/2.2; (7) 6.3; (9) 7.9; (10) 7.6		>5	Bea De Cupere	Thys, S. (2007). Archeozoölogisch onderzoek. In: Archeozoölogie & antropologie. Tweede Voortgangsrapport (juli-december 2007). Derde vergadering van de begeleidingscommissie (30 november 2007). Conventie ARC/P4/IRScNB/2006-03 tussen het Brussels Hoofdstedelijk gewest en het Koninklijk Belgisch Instituut voor Natuurwetenschappen.	domestic cat					1801	9.3	3.22153	7.38095	-20.518	10.6582
Belgium	Brussel	Brussel, BR64, Villa-Hermosastraat	BRcat10	15th-17/18th		US 69	scapula R compl (dist F)	(HS 52.3); SLC 10.9; GLP 11.7; BG 7.5		>3.5	Bea De Cupere	Thys, S. (2007). Archeozoölogisch onderzoek. In: Archeozoölogie & antropologie. Tweede Voortgangsrapport (juli-december 2007). Derde vergadering van de begeleidingscommissie (30 november 2007). Conventie ARC/P4/IRScNB/2006-03 tussen het Brussels Hoofdstedelijk gewest en het Koninklijk Belgisch Instituut voor Natuurwetenschappen.	domestic cat					1802	32	3.20273	9.30233	-18.9116	10.7021
Belgium	Brussel	Brussel, BR92, Rijke Klarenwijk	BRcat24	16th-18th		RK - V/VI / 5008	femur R compl (prox F; dist F)	GL 95.3; Bp 18.6; DC 9.2; SD 8.6; Bd 17.4		>13	Bea De Cupere	Gautier, A. (1995). Dierlijke Resten. In: De Poorter, A. (Ed.), De Rijke Klarenwijk: van Priemspoort tot klooster. Archeologie in Brussel, 1.	domestic cat	FS_066	0		this study	1816	7.7	3.22994	3.34783	-18.7294	11.9765
Belgium	Brussel	Brussel, BR92, Rijke Klarenwijk	BRcat25	16th-18th		RK - VI / 532	tibia R dist (dist F)	Bd 15.3		>10	Bea De Cupere	Gautier, A. (1995). Dierlijke Resten. In: De Poorter, A. (Ed.), De Rijke Klarenwijk: van Priemspoort tot klooster. Archeologie in Brussel, 1.						1817	11.7	3.20095	4.17857	-19.1829	11.3353
Belgium	Brussel	Brussel, BR92, Rijke Klarenwijk	BRcat26	16th-18th		RK - VI / 555	mandible R compl (with erupting C, P3, P4, erupting M1)	(1) 49.1; (2) 46.8; (3) 42.2; (4) 40.1; (5) 18.0; (7) 6.5; (8) 19.5; (9) 9.4; (10) 8.7		>5	Bea De Cupere	Gautier, A. (1995). Dierlijke Resten. In: De Poorter, A. (Ed.), De Rijke Klarenwijk: van Priemspoort tot klooster. Archeologie in Brussel, 1.	domestic cat					1818	22.2	3.21877	8.07273	-20.9411	10.6751
Belgium	Brussel	Brussel, BR92, Rijke Klarenwijk	BRcat27	16th-mid 17th		RK - V / 6	tibia L shaft	SD 6.9			Bea De Cupere	Gautier, A. (1995). Dierlijke Resten. In: De Poorter, A. (Ed.), De Rijke Klarenwijk: van Priemspoort tot klooster. Archeologie in Brussel, 1.	domestic cat					1819	16	3.21177	4.06091	-20.0119	11.0677
Belgium	Brussel	Brussel, BR92, Rijke Klarenwijk	BRcat28	16th-early 17th		RK - III / 1047	metacarpus IV L compl (dist F)	GL 30.3; Bd 4.8		>7	Bea De Cupere	Gautier, A. (1995). Dierlijke Resten. In: De Poorter, A. (Ed.), De Rijke Klarenwijk: van Priemspoort tot klooster. Archeologie in Brussel, 1.	domestic cat	FS_067	0		this study	1820	10.2	3.22758	8.22581	-15.8212	13.1191
Belgium	Brussel	Brussel, BR92, Rijke Klarenwijk	BRcat30	16th		RK - IIB / 113 (=1013?)	mandible L fragm	(5) 18.2; (7) 6.5; (9) 9.8; (10) 8.4			Bea De Cupere	Gautier, A. (1995). Dierlijke Resten. In: De Poorter, A. (Ed.), De Rijke Klarenwijk: van Priemspoort tot klooster. Archeologie in Brussel, 1.	domestic cat					1822	5.9	3.24256	2.82297	-20.7387	8.15623
Belgium	Brussel	Brussel, BR92, Rijke Klarenwijk	BRcat32	mid 13th-mid 14th		RK - Ic / 484	tibia L prox (prox F)	Bp 16.0; SD 6.2		>12	Bea De Cupere	Gautier, A. (1995). Dierlijke Resten. In: De Poorter, A. (Ed.), De Rijke Klarenwijk: van Priemspoort tot klooster. Archeologie in Brussel, 1.	domestic cat					1824	6.9	3.37468	1.35827	-20.2892	10.9119
Belgium	Brussel	Brussel, BR92, Rijke Klarenwijk	BRcat33	mid 13th-18th		RK - 00 / 201	ulna R compl (prox F; dist F)	GL 91.0; DPA 9.3; SDO 8.4; BPC 6.9		>14	Bea De Cupere	Gautier, A. (1995). Dierlijke Resten. In: De Poorter, A. (Ed.), De Rijke Klarenwijk: van Priemspoort tot klooster. Archeologie in Brussel, 1.	domestic cat					1825	16.7	3.15238	7.48879	-19.5594	10.7281
Belgium	Brussel	Brussel, BR92, Rijke Klarenwijk	BRcat34	mid 13th-18th		RK - 00 / 1010	ulna R prox (prox F)	DPA 10.3; SDO 9.5; BPC 8.2		>9	Bea De Cupere	Gautier, A. (1995). Dierlijke Resten. In: De Poorter, A. (Ed.), De Rijke Klarenwijk: van Priemspoort tot klooster. Archeologie in Brussel, 1.	domestic cat					1826	8.9	3.21122	2.60997	-19.7659	10.9318
Belgium	Brussel	Brussel, BR97, Zavel-Moresco	BRcat01	Late Medieval - Post Medieval		US 592	femur R fragm (prox F)			>7	Bea De Cupere	Thys, S. (2007). Archeozoölogisch onderzoek. In: Archeozoölogie & antropologie. Tweede Voortgangsrapport (juli-december 2007). Derde vergadering van de begeleidingscommissie (30 november 2007). Conventie ARC/P4/IRScNB/2006-03 tussen het Brussels Hoofdstedelijk gewest en het Koninklijk Belgisch Instituut voor Natuurwetenschappen.						1779	6.4	3.11148	1.26482	-19.6151	10.778
Belgium	Brussel	Brussel, BR97, Zavel-Moresco	BRcat02	Late Medieval - Post Medieval		US 509	tibia L compl (prox NF; dist NF)	GL without epiph 80.7; SD 6.6		<10	Bea De Cupere	Thys, S. (2007). Archeozoölogisch onderzoek. In: Archeozoölogie & antropologie. Tweede Voortgangsrapport (juli-december 2007). Derde vergadering van de begeleidingscommissie (30 november 2007). Conventie ARC/P4/IRScNB/2006-03 tussen het Brussels Hoofdstedelijk gewest en het Koninklijk Belgisch Instituut voor Natuurwetenschappen.	domestic cat					1780	22.1	3.06549	4.79393	-19.7846	9.52007
Belgium	Brussel	Brussel, BR97, Zavel-Moresco	BRcat03	Late Medieval - Post Medieval		US 582	mandible L compl (with C, P3, P4, M1)	(1) 50.4; (2) 47.8; (3) 43.2; (4) 40.9; (5) 16.8; (6) 6.9/3.0 (7) 6.0; (9) 8.7; (10) 8.3		>5.5	Bea De Cupere	Thys, S. (2007). Archeozoölogisch onderzoek. In: Archeozoölogie & antropologie. Tweede Voortgangsrapport (juli-december 2007). Derde vergadering van de begeleidingscommissie (30 november 2007). Conventie ARC/P4/IRScNB/2006-03 tussen het Brussels Hoofdstedelijk gewest en het Koninklijk Belgisch Instituut voor Natuurwetenschappen.	domestic cat					1781	31.2	3.17469	11.0638	-20.0994	9.86523
Belgium	Brussel	Brussel, BR97, Zavel-Moresco	BRcat05	Late Medieval - Post Medieval		US 507	mandible R compl (with P3, P4, M1)	(5) 18.2; (6) 6.8/3.2; (7) 7.7; ((8) 22.0); (9) 9.0; (10) 8.2		>5	Bea De Cupere	Thys, S. (2007). Archeozoölogisch onderzoek. In: Archeozoölogie & antropologie. Tweede Voortgangsrapport (juli-december 2007). Derde vergadering van de begeleidingscommissie (30 november 2007). Conventie ARC/P4/IRScNB/2006-03 tussen het Brussels Hoofdstedelijk gewest en het Koninklijk Belgisch Instituut voor Natuurwetenschappen.	domestic cat	FS_062	F. s. lybica (mtDNA lineage C)		this study	1797	16.5	3.20427	7.53425	-19.94	10.6042
Belgium	Brussel	Brussel, BR97, Zavel-Moresco	BRcat06	Late Medieval - Post Medieval		US 552	pelvis L fragm	LFo 17.8			Bea De Cupere	Thys, S. (2007). Archeozoölogisch onderzoek. In: Archeozoölogie & antropologie. Tweede Voortgangsrapport (juli-december 2007). Derde vergadering van de begeleidingscommissie (30 november 2007). Conventie ARC/P4/IRScNB/2006-03 tussen het Brussels Hoofdstedelijk gewest en het Koninklijk Belgisch Instituut voor Natuurwetenschappen.						1798	9.6	3.24935	6.07595	-20.1435	10.8619
Belgium	Brussel	Brussel, BR97, Zavel-Moresco	BRcat07	Late Medieval - Post Medieval		US 571	radius R shaft				Bea De Cupere	Thys, S. (2007). Archeozoölogisch onderzoek. In: Archeozoölogie & antropologie. Tweede Voortgangsrapport (juli-december 2007). Derde vergadering van de begeleidingscommissie (30 november 2007). Conventie ARC/P4/IRScNB/2006-03 tussen het Brussels Hoofdstedelijk gewest en het Koninklijk Belgisch Instituut voor Natuurwetenschappen.						1799	16.9	3.17083	5.01484	-19.0594	11.3943
Poland	Bytom Odrzański	Bytom Odrzański, site 1	CAT 0082	1040 ± 30 BP	Poz-124180	183/96	pelvis L fragm	LA 10.79 (included in LSI as LAR<10.79)			Daniel Makowiecki	Thys, S. (2007). Archeozoölogisch onderzoek. In: Archeozoölogie & antropologie. Tweede Voortgangsrapport (juli-december 2007). Derde vergadering van de begeleidingscommissie (30 november 2007). Conventie ARC/P4/IRScNB/2006-03 tussen het Brussels Hoofdstedelijk gewest en het Koninklijk Belgisch Instituut voor Natuurwetenschappen.	domestic cat	FS_104	F. s. lybica (mtDNA lineage C)		this study	CAT 0082	32.51	3.48014	14.2964	-22.2537	9.13632
Poland	Bytom Odrzański	Bytom Odrzański, site 1	BODcat01	mid 11th - mid 13th		inv. 73/96; trench 44e	radius L prox (prox F)	Bp 10.1		>5	Daniel Makowiecki		domestic cat/European wildcat	FS_071	F. s. silvestris		this study	1509	6.1	3.21374	1.23732	-22.3455	9.96366
Poland	Chełmno	Chełmno, site 4	CAT 0084	1300 ± 30 BP	Poz-124182	133	tibia R fragm (dist F)	SD 7.25; Bd 15.62		>10	Daniel Makowiecki		domestic cat	FS_125	F. s. lybica (mtDNA lineage A1)		this study	CAT 0084	44.88	3.47168	11.5497	-20.7255	7.59186
Poland	Deszczowa Cave	Deszczowa Cave	CAT 0219	580 ± 30 BP	Poz-124266	M-1	maxilla L (with P4)	(14) 8.57		>5	Magdalena Krajcarz		domestic cat	FS_167	F. s. lybica (mtDNA lineage C)		this study	CAT 0219	41.2	3.29241	25.8162	-19.7537	9.51637
Poland	Elbląg	Elbląg - Zamek	EZAcat01	before 1245		inv. ?; trench 2; layer fascine	humerus L compl (prox just fused; dist F)	GL 82.5; Bp 14.5; Dp 17.4; SD 5.7; Bd 14.7		>18	Daniel Makowiecki	Makowiecki D. (2014). Studia archeozoologiczne nad znaczeniem wczesnośredniowiecznej i średniowiecznej fauny łęczyckiego grodu. [In:] R. Grygiel, T. Jurek (Eds.). Początki Łęczycy. Tom I. Archeologia środowiskowa średniowiecznej Łęczycy. Przyroda-Gospodarka-Społeczeństwo, Muzeum Archeologiczne i Etnograficzne w Łodzi, Łódź, 261-437.	domestic cat	FS_135	F. s. lybica (mtDNA lineage C)		this study	1510	24.8	3.23122	7.46988	-20.5951	9.29786
Poland	Elbląg	Elbląg - Zamek	EZAcat02	before 1245		inv. ?; trench 2; layer fascine	radius L compl (prox F; dist F)	GL 80.3; Bp 7.0; SD 5.2; Bd 10.5		>14	Daniel Makowiecki	Makowiecki D. (2014). Studia archeozoologiczne nad znaczeniem wczesnośredniowiecznej i średniowiecznej fauny łęczyckiego grodu. [In:] R. Grygiel, T. Jurek (Eds.). Początki Łęczycy. Tom I. Archeologia środowiskowa średniowiecznej Łęczycy. Przyroda-Gospodarka-Społeczeństwo, Muzeum Archeologiczne i Etnograficzne w Łodzi, Łódź, 261-437.	domestic cat					1511	30.6	3.20558	9.71429	-20.5261	9.39283
Poland	Elbląg	Elbląg - Zamek	EZAcat03	15th		inv. 38; trench 2; layer 17	femur L compl (prox F; dist F)	GL 117.7; Bp 21.0; DC 9.8; SD 7.7; Bd 17.8		>13	Daniel Makowiecki	Makowiecki D. (2014). Studia archeozoologiczne nad znaczeniem wczesnośredniowiecznej i średniowiecznej fauny łęczyckiego grodu. [In:] R. Grygiel, T. Jurek (Eds.). Początki Łęczycy. Tom I. Archeologia środowiskowa średniowiecznej Łęczycy. Przyroda-Gospodarka-Społeczeństwo, Muzeum Archeologiczne i Etnograficzne w Łodzi, Łódź, 261-437.	domestic cat					1512	31.7	3.20938	5.03975	-20.9761	9.82417
Poland	Elbląg	Elbląg - Zamek	EZAcat04	14th-15th		inv. 35; trench 2; layer 18	radius L compl (prox F; dist NF)	GL without epiph 82.4; Bp 8.6; SD 5.2		>5	Daniel Makowiecki	Makowiecki D. (2014). Studia archeozoologiczne nad znaczeniem wczesnośredniowiecznej i średniowiecznej fauny łęczyckiego grodu. [In:] R. Grygiel, T. Jurek (Eds.). Początki Łęczycy. Tom I. Archeologia środowiskowa średniowiecznej Łęczycy. Przyroda-Gospodarka-Społeczeństwo, Muzeum Archeologiczne i Etnograficzne w Łodzi, Łódź, 261-437.	domestic cat					1513	16.1	3.22316	7.0614	-21.4617	9.84197
Poland	Elbląg	Elbląg - Zamek	EZAcat05	after 1279 - before 1301		inv. ?; trench 1	humerus R dist (dist F)	SD 6.4; Bd 16.7		>4	Daniel Makowiecki	Makowiecki D. (2014). Studia archeozoologiczne nad znaczeniem wczesnośredniowiecznej i średniowiecznej fauny łęczyckiego grodu. [In:] R. Grygiel, T. Jurek (Eds.). Początki Łęczycy. Tom I. Archeologia środowiskowa średniowiecznej Łęczycy. Przyroda-Gospodarka-Społeczeństwo, Muzeum Archeologiczne i Etnograficzne w Łodzi, Łódź, 261-437.	domestic cat					1514	31.5	3.21445	6.01145	-21.7279	9.40174
Poland	Elbląg	Elbląg - Zamek	EZAcat06	1st half 13th		inv. 4; trench 1	pelvis R compl	GL 72.6; LAR 9.4; SH 10.0; SB 3.3; Lfo 20.5		>14	Daniel Makowiecki	Makowiecki D. (2014). Studia archeozoologiczne nad znaczeniem wczesnośredniowiecznej i średniowiecznej fauny łęczyckiego grodu. [In:] R. Grygiel, T. Jurek (Eds.). Początki Łęczycy. Tom I. Archeologia środowiskowa średniowiecznej Łęczycy. Przyroda-Gospodarka-Społeczeństwo, Muzeum Archeologiczne i Etnograficzne w Łodzi, Łódź, 261-437.	domestic cat					1567	20.3	3.19913	9.48598	-21.6601	10.4817
Poland	Gdańsk	Gdańsk, Ciesielska Street 1	GDCcat01	Late Medieval - Post Medieval		inv. 185; trench B; layer 1616	femur R compl (prox F; dist F)	GL 103.9; Bp 18.9; DC 9.1; SD 8.2; Bd 17.6		>13	Daniel Makowiecki		domestic cat					1520	15.1	3.25992	6.11336	-19.9562	10.393
Poland	Gdańsk	Gdańsk, Ciesielska Street 2	GDCcat02	15th-16th		inv. 91; trench B; layer 808	femur L prox (prox fusing)	Bp 18.3; DC 9.3; SD 7.8	1 individual: 3 costae; 2 lumbar vertebrae F; 1 ulna; 2 femur; 2 tibia, 1 fibula (measurements below)	>7	Daniel Makowiecki		domestic cat					1521	45.9	3.22845	7.53695	-20.5301	10.0369
Poland	Gdańsk	Gdańsk, Ciesielska Street 4	GDCcat04	16th		inv. 19; layer 103	femur L compl (prox F; dist F)	GL 104.9; Bp 21.3; DC 9.9; SD 8.7; Bd 19.3		>13	Daniel Makowiecki		domestic cat	FS_073	F. s. lybica (mtDNA lineage D)		this study	1523	19.5	3.21937	5.3719	-19.4726	10.8481
Poland	Gdańsk	Gdańsk, Ciesielska Street 4	GDCcat05	16th		inv. 22; layer 103	radius L compl (prox F; dist F)	GL 85.4; Bp 7.3; SD 5.5; Bd 11.6		>14	Daniel Makowiecki		domestic cat	FS_074	F. s. lybica (mtDNA lineage D)		this study	1524	28.9	3.20419	7.03163	-19.3446	11.1004
Poland	Gdańsk	Gdańsk, Ciesielska Street 4A	GDCcat06	15th		inv. 130; layer 921	radius L compl (prox F; dist F)	GL 94.6; Bp 7.8; SD 5.7; Bd 12.4		>14	Daniel Makowiecki		domestic cat	FS_075	F. s. lybica (mtDNA lineage C)		this study	1525	42.5	3.18766	8.23643	-19.3619	10.855
Poland	Gdańsk	Gdańsk, Ciesielska Street 4A	GDCcat07	2nd half 15th		inv. 317; trench 1; layer 74	tibia L compl (prox F; dist F)	GL 100.4; Bp 17.9; SD 6.3; Bd 13.7; Dd 8.9		>12	Daniel Makowiecki		domestic cat					1526	17.6	3.20103	6.84825	-19.9104	10.3495
Poland	Gdańsk	Gdańsk, Ciesielska Street 4A	GDCcat08	15th		inv. 180; layer 958	tibia R compl (prox F; dist F)	GL 110.9; Bp 18.7; SD 6.1; Bd 13.7; Dd 9.0		>12	Daniel Makowiecki		domestic cat					1527	30	3.21102	9.09091	-19.6636	10.6948
Poland	Gdańsk	Gdańsk, Plac Heweliusza	GDAcat01	Late Medieval - Post Medieval		inv. 1480/97; trench 48; layer 6042	cranium compl (with P3 R, P4 R)	(1) 94.0; (2) 90.1; (3) 81.7; (6) 71.0; (9) 33.5; (11) 37.5; (11a) 36.0; (12) 22.3; (13) 20.8; (14) 9.8; (15) 9.8; (16) 21.5; (17) 13.5; (18) 40.7; (19) 20.8; (20) 12.8; (21) 10.3; (22) 39.1; (25) 17.9; (27) 22.9; (29) 26.1; (32) 24.0		>5	Daniel Makowiecki		domestic cat	FS_072	F. s. lybica (mtDNA lineage D)		this study	1516	39.2	3.19768	10.3158	-19.5914	10.6255
Poland	Gdańsk	Gdańsk, Plac Heweliusza	GDAcat02	Late Medieval - Post Medieval		inv. 1453/97; trench 48; layer 1966	tibia R compl (prox fusing; dist F)	GL 103.2; Bp 18.4; SD 5.6; Bd 12.6; Dd 8.5		>12	Daniel Makowiecki		domestic cat					1517	21.5	3.19309	4.34343	-20.8461	10.859
Poland	Gdańsk	Gdańsk, Plac Heweliusza	GDAcat03	Late Medieval - Post Medieval		inv. 1453/97; trench 48; layer 1966	tibia L compl (prox NF; dist NF)	GL without epiph 83.7		<10	Daniel Makowiecki							1518	46.3	3.22562	10.5227	-20.5383	10.2654
Poland	Gdańsk	Gdańsk, Plac Heweliusza	GDAcat04	17th		inv. 1479/97; trench 48; layer 1998	femur R compl (prox F; dist F)	GL 108.9; Bp 20.8; DC 9.7; SD 8.0; Bd 19.2	1 individual: 1 femur; 1 lumbar vertebra (fused); ulna; radius; 2 scapula; 3 metatarsal; 4 metacarpus	>13	Daniel Makowiecki		domestic cat					1519	19	3.22663	5.6213	-19.3436	10.4445
Poland	Gdańsk	Gdańsk, site 256, Robotnicza street	CAT 0579	Late Medieval		inv. 153; layer 424	tibia R (prox F; dist F)	GL 107.0; Bp 17.8; Bd 12.9; SD 6.6		>10	Urszula Iwaszczuk		domestic cat	FS_142	0		this study	CAT 0579	35.71	3.15675	12.1256	-20.312	10.6271
Poland	Gdańsk	Gdańsk, site 256, Robotnicza street	CAT 0580	Late Medieval		inv. 270; feature 98	humerus R fragm (dist F)	Bp 15.9		>4	Urszula Iwaszczuk		domestic cat	FS_143	0		this study	CAT 0580	12.29	3.47384	7.49436	-20.5839	10.595
Poland	Gdańsk	Gdańsk, site 256, Robotnicza street	CAT 0581	Late Medieval		inv. 352; layer 461	tibia L compl (prox F; dist F)	GL 100.4; Bp 15.9; Bd 11.6; SD 5.6		>10	Urszula Iwaszczuk		domestic cat	FS_144	0		this study	CAT 0581	23.3	3.22575	15.0255	-20.4052	10.4598
Poland	Gdańsk	Gdańsk, site 256, Robotnicza street	CAT 0582	Late Medieval		inv. 362; layer 420	tibia R compl (prox F; dist F)	GL 112.2; Bp 19.1; Bd 14.5; SD 7.3		>10	Urszula Iwaszczuk		domestic cat	FS_145	0		this study	CAT 0582	42.01	3.20267	15.9473	-19.87	10.3661
Poland	Gdańsk	Gdańsk, Stągiewna Street 28	GSTcat01	16th		inv. 76; layer 236	humerus L compl (prox F; dist F)	GL 91.6; Bp 14.2; Dp 18.5; SD 6.5; Bd 16.5		>18	Daniel Makowiecki		domestic cat					1535	17.4	3.23005	7.10204	-20.0069	10.8906
Poland	Gdańsk	Gdańsk, Świętojańska street 6-7	GDScat01	mid 14th-mid 15th		inv. 38; trench JG 6-7; layer 278	mandible R compl (with P4)	(1) 55.3; (2) 51.5; (3) 48.2; (4) 44.5; (5) 16.1; (9) 10.8; (10) 9.8		>4	Daniel Makowiecki		domestic cat	FS_076	0		this study	1646	26.4	3.21843	10.2724	-19.8251	10.7753
Poland	Gdańsk	Gdańsk, Świętojańska street 6-7	GDScat02	mid 15th-mid 16th		inv. 37; feature K 11B; trench JG 6-7p; layer 313	metatarsal IV L compl (dist F)	GL 49.1; Bd 5.4		>8	Daniel Makowiecki		domestic cat	FS_077	F. s. lybica (mtDNA lineage C)		this study	1528	29.1	3.21962	12.5431	-19.8241	11.0499
Poland	Gdańsk	Gdańsk, Świętojańska street 6-7	GDScat03	late 15th-mid 16th		inv. 30; feature K 13; trench JG 6-7p; layer 322	humerus R compl (prox F; dist F)	GL 94.6; Bp 15.8; Dp 19.8; SD 6.7; Bd 16.8		>18	Daniel Makowiecki		domestic cat					1529	18.9	3.22466	7	-19.6768	10.5335
Poland	Gdańsk	Gdańsk, Świętojańska street 6-7	GDScat04	mid 14th-mid 15th		inv. 31; feature K 5d?; JG 6-7; layer 237	cranium fragm	(16) 18.7; (17) 12.3; (18) 39.2; (19) 20.5; (20) 13.4; (21) 11.4; (22) 40.6; (28) 28.8; (32) 23.7			Daniel Makowiecki		domestic cat					1530	22.3	3.2281	16.8939	-19.7631	10.3277
Poland	Gdańsk	Gdańsk, Świętojańska street 6-7	GDScat07	mid 15th-mid 16th		inv. 36; feature K 11A; JG 6-7p; layer 312	cranium compl (with I1, I2, I3 L & R, P2, P3, P4, M1 L & R)	(1) 92.5; (2) 88.3; (3) 79.0; (4) 26.5; (5) 52.5; (9) 35.2; (10) 24.0; (11) 35.5; (11a) 35.1; (12) 21.0; (13) 19.5; (14) 10.0; (16) 20.2; (17) 12.7; (18) 41.0; (19) 20.7; (20) 12.1; (21) 11.8; (22) 43.0; (23) 63.4; (25) 19.0; (26) 37.0; (27) 22.5; (28) 26.1; (29) 26.2; (30) 25.0; (31) 23.5; (32) 26.0		>5.5	Daniel Makowiecki		domestic cat	FS_079	F. s. lybica (mtDNA lineage C)		this study	1532	40.6	3.20511	14.1463	-19.8393	10.8521
Poland	Gdańsk	Gdańsk, Świętojańska street 6-7	GDScat09	mid 15th-mid 16th		inv. 34; feature K 11; trench JG 6-7; layer 348	radius R compl (prox F; dist F)	GL 94.2; Bp 8.7; SD 5.7; Bd 12.5		>14	Daniel Makowiecki		domestic cat	FS_081	F. s. lybica (mtDNA lineage C)		this study	1533	32.3	3.20731	5.30378	-19.8474	11.0806
Poland	Gronowo	Gronowo, site 2	GROcat01	1220 ± 30 BP	Poz-131677	inv. 133/90	tibia R dist (dist F)	Bd 16.0		>10	Daniel Makowiecki	Makowiecki, D., & Leszczyszyn, A. (1990). Zwierzęce szczątki kostne z grodziska i osady podgrodowej w Gronowie, woj. toruńskie (stanowiska 1 i 2), In: Studia nad osadnictwem średniowiecznym ziemi chełmińskiej, Gronowski mikroregion osadniczy, Toruńskie Towarzystwo Kultury, Toruń, pp. 138-159.		FS_133	0		this study	1534	3.6	3.4935	1.65138	-20.8887	8.27987
Poland	Grudusk	Grudusk, site 1	CAT 0208	965 ± 30 BP	Poz-124201	GRU/PRB/213/10	ulna R fragm (prox NF)	-		<9	Magdalena Krajcarz			FS_112	0		this study	CAT 0208	25.72	3.31443	16.6559	-20.2597	8.25409
Poland	Grudziądz	Grudziądz, site 1	CAT 0206	950 ± 30 BP	Poz-124200	133/09	cranium compl (with P4 R; P4 L)	(1) 83.45; (2) 81.19; (3) 72.09; (4) 23.71; (5) 48.13; (6) 78.65; (7) 49.63; (8) 47.71; (9) 18.99; (10R) 20.09; (10L) 20.03; (11) 32.59; (11a) 31.62; (12R) 21.35; (12L) 21.06; (13R) 19.94; (13L) 20.07; (14R) 9.82; (14L) 9.83; (15R) 9.45; (15L) 9.81; (18) 38.96; (19) 20.13; (20) 12.92; (21) 11.25; (22) 41.01; (24) 48.12; (25) 16.76; (26) 33.05; (28) 32.58; (29) 20.82; (31R) 24.78; (32) 23.93		>5	Daniel Makowiecki	Makowiecka M., Makowiecki D., Zabilska M. (2012). Badania archeozoologiczne, [w:] Zamek w Grudziądzu w świetle badań archeologiczno-architektonicznych. Studia i materiały, pod red. M. Wiewióra, Toruń, s. 302-351. Instytut Archeologii Uniwersytet Mikołaja Kopernika.	domestic cat	FS_111	F. s. lybica (mtDNA lineage C)		this study	CAT 0206	53.87	3.29589	21.6285	-20.6505	8.43096
Poland	Kałdus	Kałdus, site 2	KALcat01	mid 12th-mid 13th		inv. 383/04; feature 254; trench 19/89C; layer 4/5	humerus L compl (prox NF; dist F)	(GL 88.6); (Bp 14.0); (Dp 19); SD 5.9; Bd 16.0	complete skeleton; additional measurements of this specimen below	>4	Daniel Makowiecki	Makowiecki, D. (2010). Wczesnośredniowieczna gospodarka zwierzętami i socjotopografia in Culmine na Pomorzu Nadwiślańskim: Studium archeozoologiczne. Toruń: Wydawnictwo Naukowe Uniwersytetu Mikołaja Kopernika.	domestic cat					1536	27.5	3.19109	8.84244	-20.1238	8.84377
Poland	Kałdus	Kałdus, site 2	KALcat02	mid 12th-mid 13th		inv. 383/04; feature 254; trench 19/89C; layer 4/5	mandible L compl (with C, P3, P4, M1)	(1) 52.1; (2) 49.1; (3) 45.3; (4) 42.5; (5) 17.6; (6) 7.7/3.5; (7) 7.4; (8) 22.1; (9) 9.1; (10) 8.0	complete skeleton; additional measurements of this specimen below	>5.5	Daniel Makowiecki	Makowiecki, D. (2010). Wczesnośredniowieczna gospodarka zwierzętami i socjotopografia in Culmine na Pomorzu Nadwiślańskim: Studium archeozoologiczne. Toruń: Wydawnictwo Naukowe Uniwersytetu Mikołaja Kopernika.	domestic cat	FS_082	F. s. lybica (mtDNA lineage C)		this study	1648	22	3.19508	8.8	-20.0712	9.16645
Poland	Kałdus	Kałdus, site 3	CAT 0085	915 ± 30 BP	Poz-124183	535/02	tibia R fragm (prox F; dist F)	GL 144.13; SD 7.64; Bd 16.9		>10	Daniel Makowiecki	Makowiecki, D. (2010). Wczesnośredniowieczna gospodarka zwierzętami i socjotopografia in Culmine na Pomorzu Nadwiślańskim: Studium archeozoologiczne. Toruń: Wydawnictwo Naukowe Uniwersytetu Mikołaja Kopernika.	European wildcat	FS_105	F. s. silvestris		this study	CAT 0085	33.24	3.39205	15.5487	-20.7683	8.37178
Poland	Karczyn	Karczyn, site 21/22	KARCcat01	990 ± 30 BP, 1075 ± 30 BP	Poz-64480; Poz-61108	inv. 30/577; feature 322; trench 8a; layer 6	mandible L compl (with C, P3, P4, M1)	(1) 54.9; (2) 51.9; (3) 47.7; (4) 44.9; (5) 18.6; (6) 8.3/3.5; (7) 7.2; (8) 20.3; (9) 10.2; (10) 8.8	1 individual: 20 costae?; axis; 6 cervical vetebrae fusing, NF; 10 thoracic vertebrae F, NF, fusing; 10 lumbar vertebrae F; 2 mandible; 2 scapula; 2 humerus; 2 radius; 2 ulna; 1 pelvis; 2 femur; 2 tibia; 2 fibula; 1 calcaneus; 2 astragalus; MT II R; MT III R; MT IV R; MT V R; MT II L; MT III L; MT IV L; MT V L; MC III L; MC IV L; MC V L; MC III R; 4 phalanx (measurements below)	>5.5	Daniel Makowiecki	Krajcarz, M., Makowiecki, D., Krajcarz, M. T., Masłowska, A., Baca, M., Panagiotopoulou, H., Romańska, A., Bednarczyk, J., Grezak, A., & Sudoł, M. (2016). On the trail of the oldest domestic cat in Poland. An insight from morphometry, ancient DNA and radiocarbon dating. International Journal of Osteoarchaeology, 26(5), 912-919.; Baca, M., Popović, D., Panagiotopoulou, H., Marciszak, A., Krajcarz,…	domestic cat					1649	14.7	3.19078	12.3529	-19.1901	9.97537
Poland	Karczyn	Karczyn, site 21/22	KARCcat02	990 ± 30 BP, 1075 ± 30 BP	Poz-64480; Poz-61108	inv. 30/577; feature 322; trench 8a; layer 6	humerus L compl (prox F; dist F)	GL 95.1; Bp 14.7; Dp 18.0; SD 5.9; Bd 16.6		>18	Daniel Makowiecki	Krajcarz, M., Makowiecki, D., Krajcarz, M. T., Masłowska, A., Baca, M., Panagiotopoulou, H., Romańska, A., Bednarczyk, J., Grezak, A., & Sudoł, M. (2016). On the trail of the oldest domestic cat in Poland. An insight from morphometry, ancient DNA and radiocarbon dating. International Journal of Osteoarchaeology, 26(5), 912-919.; Baca, M., Popović, D., Panagiotopoulou, H., Marciszak, A., Krajcarz,…	domestic cat	FS_043 (Ka1)	F. s. lybica (mtDNA lineage C)	mtDNA performed for another bone from this skeleton	Baca, M., Popović, D., Panagiotopoulou, H., Marciszak, A., Krajcarz, M., Krajcarz, M. T., Makowiecki, D., Wegleński, P., & Nadachowski, A. (2018). Human-mediated dispersal of cats in the Neolithic Central Europe. Heredity, 121, 557–563.	1539	7.6	3.20593	3.91753	-19.4412	9.72998
Poland	Kołobrzeg	Kołobrzeg, Nowe Miasto	KOLcat01	15th-16th		K94/A8/NM11/12	tibia R compl (prox fusing; dist F)	GL 95.5; Bp 16.4; SD 5.9; Bd 11.5		>12	Anna Gręzak		domestic cat					1767	27.1	3.386	7.92398	-20.8661	10.385
Poland	Krosno Odrzańskie	Krosno Odrzańskie, Ariańska street	KOAcat01	16th		inv. 46/07	tibia R compl (prox F; dist F)	GL 102.4; Bp 16.7; SD 5.1; Bd 13.0; Dd 9.3		>12	Daniel Makowiecki		domestic cat	FS_132	F. s. lybica (mtDNA lineage D)		this study	1540	24.1	3.18651	9.79675	-20.2174	9.37777
Poland	Krosno Odrzańskie	Krosno Odrzańskie, site 1C	CAT 0078	11th-13th		343/03	radius R compl (prox F; dist F)	GL 104.24; Bp 8.63; SD 6,17; Bd 13.24		>14	Daniel Makowiecki		domestic cat	FS_100	F. s. silvestris		this study	CAT 0078	32.28	3.46886	16.1513	-20.6178	8.86121
Poland	Krosno Odrzańskie	Krosno Odrzańskie, site 1C	CAT 0079	985 ± 30 BP	Poz-124177	253/03	femur L fragm (prox F)	Bp 25.12; DC 11.51; SD 9.42		>7	Daniel Makowiecki		European wildcat	FS_101	F. s. silvestris		this study	CAT 0079	37.15	3.47736	13.7374	-20.9743	8.1257
Poland	Krosno Odrzańskie	Krosno Odrzańskie, site 1C	KODcat01	11th-13th		inv. 97/03	metacarpus II R compl (dist NF)			<7	Daniel Makowiecki			FS_130	F. s. lybica (mtDNA lineage C)		this study	1541	6.7	3.25048	4.75177	-20.6095	7.11455
Belgium	Logne	Logne, Castle of Logne	LOGcat01	12th-16th		54.40m - 55.70m	mandible R compl (with P3, P4)	(1) 52.4; (2) 48.6; (3) 46.7; (4) 43.0 (5) 17.4; (7) 6.9; (8) 21.8; (9) 8.9; (10) 8.1		>4	Quentin Goffette	Goffette, Q., & Wouters, W. (2013). Etude archéozoologique du puits du château de Logne. Report of the Royal Belgian Institute of Natural Sciences for the Heritage Service of the Walloon Region, Brussels.	domestic cat	FS_205	F. s. lybica (mtDNA lineage C)		this study	1684	16.6	3.3044	11.0667	-20.7554	8.25214
Belgium	Logne	Logne, Castle of Logne	LOGcat02	12th-16th		54.40m - 55.70m	mandible R compl (with M1)	(1) 54.3; (2) 51.9; (3) 47.3; (4) 44.4; (5) 20.6; (6) 8.0/3.4; (7) 8.7; (8) 21.5; (9) 9.5; (10) 9.4		>5	Quentin Goffette	Goffette, Q., & Wouters, W. (2013). Etude archéozoologique du puits du château de Logne. Report of the Royal Belgian Institute of Natural Sciences for the Heritage Service of the Walloon Region, Brussels.	domestic cat/European wildcat	FS_206	F. s. lybica (mtDNA lineage C)		this study	1685	12.3	3.28363	9.60938	-20.593	8.15638
Belgium	Logne	Logne, Castle of Logne	LOGcat03	12th-16th		54.40m - 55.70m	mandible R compl	(1) 49.1; (2) 46.6; (3) 42.3; (4) 40.0; (5) 17.7; (7) 6.6; (8) 18.9; (9) 7.8; (10) 8.1			Quentin Goffette	Goffette, Q., & Wouters, W. (2013). Etude archéozoologique du puits du château de Logne. Report of the Royal Belgian Institute of Natural Sciences for the Heritage Service of the Walloon Region, Brussels.	domestic cat					1686	7.5	3.30442	10.7143	-20.6336	7.90997
Belgium	Logne	Logne, Castle of Logne	LOGcat04	12th-16th		54.40m - 55.70m	mandible R compl (with P4, M1)	(1) 52.8; (2) 49.7; (3) 45.8; (4) 43.1; (5) 19.0; (6) 7.2/3.1; (7) 7.4; (8) 21.4; (9) 9.2; (10) 9.0		>5	Quentin Goffette	Goffette, Q., & Wouters, W. (2013). Etude archéozoologique du puits du château de Logne. Report of the Royal Belgian Institute of Natural Sciences for the Heritage Service of the Walloon Region, Brussels.	domestic cat	FS_207	F. s. lybica (mtDNA lineage C)		this study	1687	21.2	3.30926	11.2766	-20.333	8.36687
Belgium	Logne	Logne, Castle of Logne	LOGcat05	12th-16th		54.40m - 55.70m	mandible R compl (with P4)	(1) 54.3; (2) 51.6; (3) 48.0; (4) 45.7; (5) 18.6; (7) 6.9; (8) 21.7; (9) 8.9 (10) 7.5		>4	Quentin Goffette	Goffette, Q., & Wouters, W. (2013). Etude archéozoologique du puits du château de Logne. Report of the Royal Belgian Institute of Natural Sciences for the Heritage Service of the Walloon Region, Brussels.	domestic cat	FS_208	F. s. lybica (mtDNA lineage C)		this study	1747	11.3	3.31764	5.20737	-20.1035	8.98836
Belgium	Logne	Logne, Castle of Logne	LOGcat06	12th-16th		54.40m - 55.70m	mandible L compl (with M1 )	(1) 52.2; (2) 49.0; (3) 46.1; (4) 43.2; (5) 18.1; (6) -/3.0; (7) 6.4; (8) 19.6; (9) 9.0; (10) 8.3		>5	Quentin Goffette	Goffette, Q., & Wouters, W. (2013). Etude archéozoologique du puits du château de Logne. Report of the Royal Belgian Institute of Natural Sciences for the Heritage Service of the Walloon Region, Brussels.	domestic cat	FS_209	0		this study	1688	10.6	3.29613	7.85185	-19.5013	9.67469
Belgium	Logne	Logne, Castle of Logne	LOGcat07	12th-16th		54.40m - 55.70m	mandible R compl	(1) 48.6; (2) 46.2; (3) 41.8; (4) 39.7; (5) 18.1; (7) 7.5; (8) 20.0; (9) 8.0; (10) 7.8			Quentin Goffette	Goffette, Q., & Wouters, W. (2013). Etude archéozoologique du puits du château de Logne. Report of the Royal Belgian Institute of Natural Sciences for the Heritage Service of the Walloon Region, Brussels.	domestic cat	FS_060	0		this study	1689	12	3.32183	11.7647	-20.5005	8.44168
Belgium	Logne	Logne, Castle of Logne	LOGcat08	12th-16th		54.40m - 55.70m	mandible R compl (with C, P3, P4)	(1) 48.5; (2) 45.3; (3) 42.7; (4) 39.0; (5) 16.9; (7) 5.6; (8) 18.7; (9) 7.9; (10) 7.9		>5.5	Quentin Goffette	Goffette, Q., & Wouters, W. (2013). Etude archéozoologique du puits du château de Logne. Report of the Royal Belgian Institute of Natural Sciences for the Heritage Service of the Walloon Region, Brussels.	domestic cat	FS_210	F. s. lybica (mtDNA lineage C)		this study	1690	0.8	3.32987	0.888889	-20.1604	9.94703
Belgium	Logne	Logne, Castle of Logne	LOGcat09	12th-16th		54.40m - 55.70m	mandible R compl (with P4)	(1) 51.3; (2) 48.6; (3) 45.1; (4) 42.6; (5) 16.4; (7) 5.9; (8) 21.3; (9) 9.1; (10) 7.6		>4	Quentin Goffette	Goffette, Q., & Wouters, W. (2013). Etude archéozoologique du puits du château de Logne. Report of the Royal Belgian Institute of Natural Sciences for the Heritage Service of the Walloon Region, Brussels.	domestic cat	FS_211	F. s. lybica (mtDNA lineage C)		this study	1691	20.1	3.32337	11.3559	-19.9085	7.29846
Belgium	Logne	Logne, Castle of Logne	LOGcat10	12th-16th		54.40m - 55.70m	mandible R compl (with C not erupted yet, Pd3, Pd4, M1 erupting; juv)			>5	Quentin Goffette	Goffette, Q., & Wouters, W. (2013). Etude archéozoologique du puits du château de Logne. Report of the Royal Belgian Institute of Natural Sciences for the Heritage Service of the Walloon Region, Brussels.						1748	37.1	3.34029	13.442	-20.2568	7.65958
Belgium	Logne	Logne, Castle of Logne	LOGcat12	12th-16th		54.40m - 55.70m	mandible R compl (with M1)	(1) 48.1; (2) 45.3; (3) 41.8; (4) 39.4; (5) 18.0; (6) 6.5/2.7; (7) 6.6; (8) 18.3; (9) 7.9; (10) 7.3		>5	Quentin Goffette	Goffette, Q., & Wouters, W. (2013). Etude archéozoologique du puits du château de Logne. Report of the Royal Belgian Institute of Natural Sciences for the Heritage Service of the Walloon Region, Brussels.	domestic cat					1750	35.5	3.29966	10.0282	-20.4792	9.1749
Poland	Lubin	Lubin, site 1	LUBcat01	mid 12th-13th		inv. XIV/4/M; trench 14; layer 2	metatarsal dist (dist F)	Bd 5.6		>8	Daniel Makowiecki	Makowiecki, D. (2018). Animal bone remains: the importance of fauna for the inhabitants of medieval Lubin. [In:] Rębkowski, M. (Ed.). Lubin early medieval stronghold at the mouth of the Oder River. Institute of Archaeology and Ethnology of the Polish Academy of Sciences, Szczecin, pp. 341-367.		FS_169	F. s. lybica (mtDNA lineage C)		this study	1543	28.3	3.19658	10.4815	-20.7539	10.4777
Poland	Lubin	Lubin, site 1	LUBcat03	14th-16th		inv. XV/4/M; trench 15; layer 5	humerus L shaft	SD 5.2			Daniel Makowiecki	Makowiecki, D. (2018). Animal bone remains: the importance of fauna for the inhabitants of medieval Lubin. [In:] Rębkowski, M. (Ed.). Lubin early medieval stronghold at the mouth of the Oder River. Institute of Archaeology and Ethnology of the Polish Academy of Sciences, Szczecin, pp. 341-367.	domestic cat					1544	12.5	3.22885	3.43407	-19.7187	10.6135
Poland	Lubin	Lubin, site 1	LUBcat04	11th-12th		inv. XV/35/M; trench 15; layer 36	scapula R compl (dist F)	GLP 12.7; LG 11.2; BG 7.8		>4	Daniel Makowiecki	Makowiecki, D. (2018). Animal bone remains: the importance of fauna for the inhabitants of medieval Lubin. [In:] Rębkowski, M. (Ed.). Lubin early medieval stronghold at the mouth of the Oder River. Institute of Archaeology and Ethnology of the Polish Academy of Sciences, Szczecin, pp. 341-367.	domestic cat					1545	84.5	3.20075	14.4444	-19.6122	9.83364
Poland	Lubin	Lubin, site 1	LUBcat05	11th-12th		inv. XV/38/M; trench 15; layer 35	humerus L compl (prox F; dist F)	GL 87.1; Bp 14.2; Dp 19.1; SD 5.9; Bd 15.3		>18	Daniel Makowiecki	Makowiecki, D. (2018). Animal bone remains: the importance of fauna for the inhabitants of medieval Lubin. [In:] Rębkowski, M. (Ed.). Lubin early medieval stronghold at the mouth of the Oder River. Institute of Archaeology and Ethnology of the Polish Academy of Sciences, Szczecin, pp. 341-367.	domestic cat					1546	18	3.18473	5.66038	-21.4748	10.209
Poland	Lubin	Lubin, site 1	LUBcat06	11th-12th		inv. XV/38/M; trench 15; layer 35	humerus L compl (prox F; dist F)	GL 93.7; Bp 15.2; Dp 19.4; SD 6.0; Bd 16.2		>18	Daniel Makowiecki	Makowiecki, D. (2018). Animal bone remains: the importance of fauna for the inhabitants of medieval Lubin. [In:] Rębkowski, M. (Ed.). Lubin early medieval stronghold at the mouth of the Oder River. Institute of Archaeology and Ethnology of the Polish Academy of Sciences, Szczecin, pp. 341-367.	domestic cat					1547	24.9	3.21227	6.07317	-20.4549	11.1912
Poland	Lubin	Lubin, site 1	LUBcat08	11th-12th		inv. XV/38/M; trench 15; layer 35	femur R compl (prox NF; dist NF)	GL without epiph 62.5		<7	Daniel Makowiecki	Makowiecki, D. (2018). Animal bone remains: the importance of fauna for the inhabitants of medieval Lubin. [In:] Rębkowski, M. (Ed.). Lubin early medieval stronghold at the mouth of the Oder River. Institute of Archaeology and Ethnology of the Polish Academy of Sciences, Szczecin, pp. 341-367.						1549	29.2	3.23954	7.19212	-20.2809	8.94606
Poland	Lubin	Lubin, site 1	LUBcat10	16th-17th		inv. X/7/M; trench 10; layer 6	humerus L compl (prox just fused, dist F)	GL 85.2; Bp 13.3; Dp 17.0; SD 5.3		>18	Daniel Makowiecki	Makowiecki, D. (2018). Animal bone remains: the importance of fauna for the inhabitants of medieval Lubin. [In:] Rębkowski, M. (Ed.). Lubin early medieval stronghold at the mouth of the Oder River. Institute of Archaeology and Ethnology of the Polish Academy of Sciences, Szczecin, pp. 341-367.	domestic cat					1550	22.1	3.18815	5.80052	-21.2669	8.90279
Poland	Lubin	Lubin, site 1	LUBcat11	16th-17th		inv. X/7/M; trench 10; layer 6	ulna R compl (prox F, dist NF)	GL without epiph 98.3; DPA 10.0; SDO 9.0; BPC 9.2		>9	Daniel Makowiecki	Makowiecki, D. (2018). Animal bone remains: the importance of fauna for the inhabitants of medieval Lubin. [In:] Rębkowski, M. (Ed.). Lubin early medieval stronghold at the mouth of the Oder River. Institute of Archaeology and Ethnology of the Polish Academy of Sciences, Szczecin, pp. 341-367.	domestic cat					1551	30.7	3.1924	8.69688	-21.742	10.2744
Poland	Lubin	Lubin, site 1	LUBcat13	11th-12th		inv. XIV/67/M; trench 14; layer 3a	mandible R fragm	(5) 19.3; (7) 7.8; (9) 9.0; (10) 8.8			Daniel Makowiecki	Makowiecki, D. (2018). Animal bone remains: the importance of fauna for the inhabitants of medieval Lubin. [In:] Rębkowski, M. (Ed.). Lubin early medieval stronghold at the mouth of the Oder River. Institute of Archaeology and Ethnology of the Polish Academy of Sciences, Szczecin, pp. 341-367.	domestic cat	FS_084	F. s. lybica (mtDNA lineage C)		this study	1650	15.2	3.25427	10.2703	-21.96	10.1247
Poland	Lubin	Lubin, site 1	LUBcat16	mid 12th-13th		inv. XIV/4/M; trench 14; layer 2	femur R prox (prox NF)			<7	Daniel Makowiecki	Makowiecki, D. (2018). Animal bone remains: the importance of fauna for the inhabitants of medieval Lubin. [In:] Rębkowski, M. (Ed.). Lubin early medieval stronghold at the mouth of the Oder River. Institute of Archaeology and Ethnology of the Polish Academy of Sciences, Szczecin, pp. 341-367.						1553	10.9	3.29466	3.90681	-21.5014	10.5461
Poland	Lubin	Lubin, site 1	LUBcat18	11th-12th		inv. XIV/93/M; trench 14; layer 8,10	humerus L compl (prox NF; dist fusing)	GL without epiph 68.5; SD 5.0; Bd 14.4	1 individual: 1 cranium fragm; humerus L & R compl ; radius L & R compl dist NF; scapula L compl; femur L compl prox & dist NF; tibia L compl prox & dist NF; mandible R compl P3 & P4 erupting; pelvis fragm	>18	Daniel Makowiecki	Makowiecki, D. (2018). Animal bone remains: the importance of fauna for the inhabitants of medieval Lubin. [In:] Rębkowski, M. (Ed.). Lubin early medieval stronghold at the mouth of the Oder River. Institute of Archaeology and Ethnology of the Polish Academy of Sciences, Szczecin, pp. 341-367.	domestic cat					1555	14.7	3.22746	6.90141	-20.2573	10.0671
Poland	Lubin	Lubin, site 1	LUBcat19	11th-12th		inv. I/15/M; trench 1; layer 10	tibia L prox (prox NF)			<12	Daniel Makowiecki	Makowiecki, D. (2018). Animal bone remains: the importance of fauna for the inhabitants of medieval Lubin. [In:] Rębkowski, M. (Ed.). Lubin early medieval stronghold at the mouth of the Oder River. Institute of Archaeology and Ethnology of the Polish Academy of Sciences, Szczecin, pp. 341-367.						1556	8.2	3.21304	3.7788	-20.2522	10.4716
Poland	Malbork	Malbork, site 5	MALcat01	15th-18th		inv. 48/15; trench 2; layer 44	cervical vertebra		1 individual: 4 ribs; 3 thoracic vertebrae; metacarpus III R compl (dist NF)		Daniel Makowiecki							1557	22.9	3.20054	15.7931	-20.7283	11.2002
Poland	Malbork	Malbork, site 5	MALcat02	15th		inv. 38/15; trench 2; layer 45	tibia L compl (prox F; dist F)	GL 106.2; Bp 17.5; SD 6.0; Bd 12.9; Dd 8.7		>12	Daniel Makowiecki		domestic cat					1558	30.2	3.18048	8.62857	-20.8246	10.7695
Poland	Miechów	Miechów, site 3	CAT 0573	970 ± 30 BP	Poz-129661	inv. 1480	ulna R compl (prox F; dist F)	GL 105.52; DPA 10.3; SDO 8.98; BPC 7.91		>14	Jarosław Wilczyński		domestic cat	FS_136	F. s. lybica (mtDNA lineage C)		this study	CAT 0573	54.68	3.06186	19.5845	-19.1882	9.47728
Poland	Miechów	Miechów, site 3	CAT 0574	995 ± 30 BP	Poz-129663	inv. 1545	tibia L compl (prox F; dist F)	GL 108.47; Bp 18.04; SD 6.22; Bd 12.81		>12	Jarosław Wilczyński		domestic cat	FS_137	F. s. lybica (mtDNA lineage C)		this study	CAT 0574	51.01	3.11014	17.5214	-19.1472	9.31534
Poland	Miechów	Miechów, site 3	CAT 0576	1090 ± 30 BP	Poz-129665	inv. 4943	cranium; maxilla L (with I3, C, P2, P3, P4)	(14) 10.8; (22) 40.58; (28) 30.65; (32) 23.03		>5.5	Jarosław Wilczyński		domestic cat	FS_139	F. s. lybica (mtDNA lineage C)		this study	CAT 0576	13.66	3.16584	4.93265	-19.6116	8.90221
Poland	Napole	Napole, site 1B	NAPcat01	1190 ± 30 BP	Poz-131678	inv. 217/94; feature 11	sacrum	GB 23.1; BFcr 10.8; HFcr 5.1			Daniel Makowiecki		domestic cat	FS_131	F. s. lybica (mtDNA lineage C)		this study	1559	12.6	3.19412	7.24138	-18.0753	8.17824
Poland	Nasielsk	Nasielsk, site 1	NAScat01	1140 ± 30 BP	Poz-131679	34/02	pelvis R ~compl	(GL 92); LAR 11.8; SH 11.8; SB 5.0		>14	Urszula Iwaszczuk		domestic cat	FS_085	F. s. silvestris		this study	1766	13.4	3.29534	8.75817	-19.6811	7.38525
Belgium	Nieuwpoort	Nieuwpoort, Sint-Laurentiusparochie	NIEcat01	1st half 14th		NINI-15; VNR 370; spoor 33	scapula L compl (dist F)	GLP 13.4; LG 11.5; BG 8.7; SLC 11.4		>4	Bea De Cupere	De Cupere, B., & Wouters, W. (2019). Analyse van de dierlijke resten uit de laat-middeleeuwse site van de Sint-Laurentiusparochie, Nieuwpoort. KBIN, Onderzoeksprogramma “Mens en Milieu in het Quartair”, Rapport 2019-08.	domestic cat					1758	76	3.25334	15.3535	-18.4219	12.5697
Belgium	Nieuwpoort	Nieuwpoort, Sint-Laurentiusparochie	NIEcat02	14th		NINI-15; VNR 295; spoor 93	femur R ~compl (prox NF; dist NF)			<7	Bea De Cupere	De Cupere, B., & Wouters, W. (2019). Analyse van de dierlijke resten uit de laat-middeleeuwse site van de Sint-Laurentiusparochie, Nieuwpoort. KBIN, Onderzoeksprogramma “Mens en Milieu in het Quartair”, Rapport 2019-08.						1759	11.2	3.33213	3.1728	-20.335	11.8125
Belgium	Nieuwpoort	Nieuwpoort, Sint-Laurentiusparochie	NIEcat03	early 14th		NINI-15; VNR 1510; spoor 149	tibia L dist (dist F)	Bd 11.8		>10	Bea De Cupere	De Cupere, B., & Wouters, W. (2019). Analyse van de dierlijke resten uit de laat-middeleeuwse site van de Sint-Laurentiusparochie, Nieuwpoort. KBIN, Onderzoeksprogramma “Mens en Milieu in het Quartair”, Rapport 2019-08.						1760	9.8	3.33538	2.88235	-18.0512	11.5501
Belgium	Nieuwpoort	Nieuwpoort, Sint-Laurentiusparochie	NIEcat04	Late Medieval		NINI-15; VNR 377; spoor 75	radius R compl (prox F. dist F)	GL 93.3; Bp 8.3; SD 5.6; Bd 12.5		>14	Bea De Cupere	De Cupere, B., & Wouters, W. (2019). Analyse van de dierlijke resten uit de laat-middeleeuwse site van de Sint-Laurentiusparochie, Nieuwpoort. KBIN, Onderzoeksprogramma “Mens en Milieu in het Quartair”, Rapport 2019-08.	domestic cat	FS_061	F. s. lybica (mtDNA lineage C)		this study	1761	20.7	3.22818	5.44737	-17.3455	12.027
Belgium	Nieuwpoort	Nieuwpoort, Sint-Laurentiusparochie	NIEcat05	Late Medieval		NINI-15; VNR 395; spoor 57	scapula R dist (dist F)	GLP 14.3; LG -; BG 8.4; SLC 11.8		>4	Bea De Cupere	De Cupere, B., & Wouters, W. (2019). Analyse van de dierlijke resten uit de laat-middeleeuwse site van de Sint-Laurentiusparochie, Nieuwpoort. KBIN, Onderzoeksprogramma “Mens en Milieu in het Quartair”, Rapport 2019-08.	domestic cat					1762	19.9	3.26551	9.00452	-17.2419	11.8344
Belgium	Nieuwpoort	Nieuwpoort, Sint-Laurentiusparochie	NIEcat06	Late Medieval		NINI-15; VNR 191; spoor 58	femur L (prox NF)		cat 06<cat 07	<7	Bea De Cupere	De Cupere, B., & Wouters, W. (2019). Analyse van de dierlijke resten uit de laat-middeleeuwse site van de Sint-Laurentiusparochie, Nieuwpoort. KBIN, Onderzoeksprogramma “Mens en Milieu in het Quartair”, Rapport 2019-08.						1763	2.4	3.31655	0.833333	-19.1936	11.604
Belgium	Nieuwpoort	Nieuwpoort, Sint-Laurentiusparochie	NIEcat07	Late Medieval		NINI-15; VNR 191; spoor 58	femur L (dist NF)			<13	Bea De Cupere	De Cupere, B., & Wouters, W. (2019). Analyse van de dierlijke resten uit de laat-middeleeuwse site van de Sint-Laurentiusparochie, Nieuwpoort. KBIN, Onderzoeksprogramma “Mens en Milieu in het Quartair”, Rapport 2019-08.						1764	8.4	3.30365	2.66667	-17.3617	11.8793
Belgium	Nieuwpoort	Nieuwpoort, Sint-Laurentiusparochie	NIEcat08	Late Medieval		NINI-15; VNR 169; spoor 30	scapula R dist (dist F)	GLP 11.7; BG 7.8; SLC 10.8		>4	Bea De Cupere	De Cupere, B., & Wouters, W. (2019). Analyse van de dierlijke resten uit de laat-middeleeuwse site van de Sint-Laurentiusparochie, Nieuwpoort. KBIN, Onderzoeksprogramma “Mens en Milieu in het Quartair”, Rapport 2019-08.	domestic cat					1765	1.4	3.29678	0.740741	-18.7357	11.1082
Poland	Papowo Biskupie	Papowo Biskupie, site 2	CAT 0203	325 ± 30 BP	Poz-124198	8/18	femur R fragm (prox F)	Bp 19.79; SD 7.5		>7	Daniel Makowiecki	Makowiecki D., Makowiecka M., & Wiejacka M. (2020). Kości zwierzęce. [In:] M., Wiewióra [Ed.]. Castra Terrae Culmensis, na rubieży chrześcijańskiego świata: interdyscyplinarne badania nad warownym budownictwem zakonu krzyżackiego w świetle źródeł archeologiczno-architektonicznych, historycznych i przyrodniczych. T. 2. Toruń, Uniwersytet Mikołaja Kopernika: 199-221.	domestic cat	FS_109	0		this study	CAT 0203	38.37	3.34904	10.6215	-20.8073	10.9581
Poland	Perspektywiczna Cave	Perspektywiczna Cave	CAT 0005	685 ± 30 BP	Poz-91936	W-3514	ulna R fragm (prox F)	DPA 8.72; SDO 7.97	carnivore bite marks	>9	Magdalena Krajcarz	Baca, M., Popović, D., Panagiotopoulou, H., Marciszak, A., Krajcarz, M., Krajcarz, M. T., Makowiecki, D., Wegleński, P., & Nadachowski, A. (2018). Human-mediated dispersal of cats in the Neolithic Central Europe. Heredity, 121, 557–563.	domestic cat	FS_052 (Pe8)	F. s. lybica (mtDNA lineage A)		Baca, M., Popović, D., Panagiotopoulou, H., Marciszak, A., Krajcarz, M., Krajcarz, M. T., Makowiecki, D., Wegleński, P., & Nadachowski, A. (2018). Human-mediated dispersal of cats in the Neolithic Central Europe. Heredity, 121, 557–563.	CAT 0005	18.8	3.16714	7.46	-19.7089	9.54031
Poland	Perspektywiczna Cave	Perspektywiczna Cave	CAT 0010	1450 ± 30 BP	Poz-73957	W-1458	humerus R fragm (dist F)	Bd 23.4		>4	Magdalena Krajcarz	Baca, M., Popović, D., Panagiotopoulou, H., Marciszak, A., Krajcarz, M., Krajcarz, M. T., Makowiecki, D., Wegleński, P., & Nadachowski, A. (2018). Human-mediated dispersal of cats in the Neolithic Central Europe. Heredity, 121, 557–563.	European wildcat	FS_007, FS_098 (Pe3)	F. s. silvestris		Baca, M., Popović, D., Panagiotopoulou, H., Marciszak, A., Krajcarz, M., Krajcarz, M. T., Makowiecki, D., Wegleński, P., & Nadachowski, A. (2018). Human-mediated dispersal of cats in the Neolithic Central Europe. Heredity, 121, 557–563.	CAT 0010	12.9	3.25322	5.19952	-19.6147	8.24277
Poland	Perspektywiczna Cave	Perspektywiczna Cave	CAT 0017	1300 ± 30 BP	Poz-91935	W-3490	mandible R fragm (C, P3, P4, M1)	(5) 22.69; (7) 9.26; (10) 12.07		>5.5	Magdalena Krajcarz	Baca, M., Popović, D., Panagiotopoulou, H., Marciszak, A., Krajcarz, M., Krajcarz, M. T., Makowiecki, D., Wegleński, P., & Nadachowski, A. (2018). Human-mediated dispersal of cats in the Neolithic Central Europe. Heredity, 121, 557–563.	European wildcat	FS_050, FS_099 (Pe6)	F. s. silvestris		Baca, M., Popović, D., Panagiotopoulou, H., Marciszak, A., Krajcarz, M., Krajcarz, M. T., Makowiecki, D., Wegleński, P., & Nadachowski, A. (2018). Human-mediated dispersal of cats in the Neolithic Central Europe. Heredity, 121, 557–563.	CAT 0017	29.6	3.18837	11.8828	-19.2128	8.16247
Poland	Perspektywiczna Cave	Perspektywiczna Cave	CAT 0153	570 ± 30 BP	Poz-99296	W-3501	tibia compl L (prox F dist F)	GL 93.52; Bp 15.44; Bd 11.64		>12	Magdalena Krajcarz		domestic cat	FS_106	F. s. lybica (mtDNA lineage C)		this study	CAT 0153	30.3	3.47888	15.9616	-20.2827	9.47468
Poland	Perspektywiczna Cave	Perspektywiczna Cave	CAT 0158	1505 ± 30 BP	Poz-124184	W-2539	radius L fragm (prox F)	Bp 9.60		>5	Magdalena Krajcarz		domestic cat/European wildcat	FS_107	F. s. silvestris		this study	CAT 0158	26.61	3.36672	13.6623	-19.6114	8.70767
Poland	Perspektywiczna Cave	Perspektywiczna Cave	CAT 0159	890 ± 30 BP	Poz-124186	W-2021	humerus R fragm (dist F)	-	carnivore bite marks	>4	Magdalena Krajcarz			FS_108	F. s. lybica (mtDNA lineage A)		this study	CAT 0159	23.52	3.37415	15.0134	-19.8909	7.8874
Poland	Poznań	Poznań, Dominikańska/ Szewska street	PDScat01	2nd half 14th		inv. 4/14; feature 1; trench 1; layer 2	humerus L compl (prox F; dist F)	GL 88.7; Bp 13.9; Dp 17.6; SD 6.4; Bd 15.6	1 individual: 10 ribs; 2 lumbar vertebrae; 2 humerus; 2 tibia; 2 radius; 2 ulna; 1 femur; 2 fibula (measurements below)	>18	Daniel Makowiecki	Makowiecki, D. (2016). Zwierzęta średniowiecznego i nowożytnego Poznania i jego okolic. Podstawy archeozoologiczne. Ekologia Historyczna Poznania, 3, 291. Poznań (Wydawnictwo Bogucki).	domestic cat					1560	18	3.21762	6.54545	-20.032	10.4938
Poland	Poznań	Poznań, Wodna street 13	POZcat01	14th-17th		inv. 28/12; trench 5; layer 15/92, 16/92	radius R prox (prox NF)			<7	Daniel Makowiecki	Makowiecki, D. (2016). Zwierzęta średniowiecznego i nowożytnego Poznania i jego okolic. Podstawy archeozoologiczne. Ekologia Historyczna Poznania, 3, 291. Poznań (Wydawnictwo Bogucki).						1561	20.3	3.23517	11.0326	-19.7054	11.4236
Poland	Poznań	Poznań, Wodna street 13	POZcat02	mid 13th-13/14th		inv. 38/1; trench 3	mandible L fragm (with M1)	(7) 6.6; (8) 18.6; (9) 8.1		>5	Daniel Makowiecki	Makowiecki, D. (2016). Zwierzęta średniowiecznego i nowożytnego Poznania i jego okolic. Podstawy archeozoologiczne. Ekologia Historyczna Poznania, 3, 291. Poznań (Wydawnictwo Bogucki).	domestic cat					1651	16.8	3.21939	9.08108	-22.2537	9.7789
Poland	Poznań	Poznań, Wodna street 13	POZcat03	mid 13th-13/14th		inv. 38/1; trench 3	humerus R dist (dist F)	Bd 14.5; SD 4.7		>4	Daniel Makowiecki	Makowiecki, D. (2016). Zwierzęta średniowiecznego i nowożytnego Poznania i jego okolic. Podstawy archeozoologiczne. Ekologia Historyczna Poznania, 3, 291. Poznań (Wydawnictwo Bogucki).	domestic cat					1562	34.7	3.20926	7.66004	-21.7492	9.61828
Poland	Poznań	Poznań, Wodna street 13	POZcat04	mid 13th-13/14th		inv. 38/1; trench 3	ulna L compl (prox F; dist NF)	GL without epiph 81.0; DPA 8.1; SDO 7.7; BPC 6.6		>9	Daniel Makowiecki	Makowiecki, D. (2016). Zwierzęta średniowiecznego i nowożytnego Poznania i jego okolic. Podstawy archeozoologiczne. Ekologia Historyczna Poznania, 3, 291. Poznań (Wydawnictwo Bogucki).	domestic cat					1563	17.6	3.18809	8.07339	-22.081	9.74709
Poland	Poznań	Poznań, Wodna street 13	POZcat05	mid 13th-13/14th		inv. 38/1; trench 3	lumbar vertebra (NF/F)				Daniel Makowiecki	Makowiecki, D. (2016). Zwierzęta średniowiecznego i nowożytnego Poznania i jego okolic. Podstawy archeozoologiczne. Ekologia Historyczna Poznania, 3, 291. Poznań (Wydawnictwo Bogucki).						1564	21.2	3.19214	14.1333	-22.167	9.75414
Poland	Puck	Puck	PUCcat02	late 14th		PK.M.156.06.105	humerus R compl (prox NF; dist F)	GL without epiph 89.1; SD 6.1; Bd 17.7	MNI 3	>4	Anna Gręzak		domestic cat					1769	36.1	3.24357	9.32817	-15.8528	10.9057
Poland	Puck	Puck	PUCcat03	late 14th		PK.M.156.06.105	humerus R compl (prox fusing, dist F)	GL 89.7; Bp 14.0; DP 17.9; SD 6.3; Bd 15.5	MNI 3	>18	Anna Gręzak		domestic cat					1770	14.2	3.23408	5.48263	-16.5839	11.0005
Poland	Puck	Puck	PUCcat04	late 14th		PK.M.156.06.105	mandible L compl (with P3, P4, M1)	(1) 59.1; (2) 55.5; (3) 52.3; (4) 48.6; (5) 19.7; (6) 8.0/3.2; (7) 8.1; (8) 24.1; (9) 9.9; (10) 10.2	MNI 3	>5	Anna Gręzak		European wildcat	FS_086	0		this study	1771	23.8	3.24037	11.9	-16.0345	12.0509
Poland	Puck	Puck	PUCcat05	late 14th		PK.M.156.06.105	mandible L compl (with M1)	(1) 56.9; (2) 53.3; (3) 50.5; (4) 47.0; (5) 18.5; (6) 8.0/2.9; (7) 7.7; (8) 24.1; (9) 10.7; (10) 8.8	MNI 3	>5	Anna Gręzak		domestic cat	FS_087	F. s. lybica (mtDNA lineage C)		this study	1772	22.9	3.00298	9.46281	-16.6529	11.3855
Poland	Puck	Puck	PUCcat06	mid 15th-early 16th		PK.M.156.06.111	humerus R compl (prox fusing; dist F)	GL 95.9; Bp 16.1; DP 21.1; SD 6.2; Bd 17.4	MNI 1	>18	Anna Gręzak		domestic cat					1773	18.2	3.07548	4.81481	-18.1467	10.0199
Poland	Puck	Puck	PUCcat07	15th		PK.M.156.06.109	femur L compl (prox F; dist F)	GL 97.3; Bp 18.6; DC 8.8; SD 7.2; Bd 17.2	MNI 2	>13	Anna Gręzak		domestic cat					1774	7.1	2.92745	1.48225	-18.3214	10.0428
Poland	Puck	Puck	PUCcat08	15th		PK.M.156.06.109	maxilla R fragm (with erupting C, erupting P3)		MNI 2	~5	Anna Gręzak							1775	22.4	3.24668	14.1772	-17.5973	11.1671
Poland	Puck	Puck	PUCcat09	15th-16th		PK.M.156.06.108	pelvis R compl	GL 79.6; LAR 11.0; SH 11.2; SB 5.5; LFo 20.0	MNI 2	>14	Anna Gręzak		domestic cat	FS_088	F. s. lybica (mtDNA lineage C)		this study	1776	30.4	3.19047	13.4513	-17.5273	11.0533
Poland	Puck	Puck	PUCcat10	15th-16th		PK.M.156.06.108	pelvis R compl (fusing)		MNI 2	>14	Anna Gręzak							1777	6.3	3.11993	5.83333	-17.7537	11.0344
Poland	Sandomierz	Sandomierz, site 1	SANcat01	Late Medieval - Post-Medieval		inv. 733; feature 1122; trench -; layer 1122	humerus L compl (prox fusing; dist F)	GL 87.4; Bp 14.6; Dp 18.9; SD 6.0; Bd 16.5	complete skeleton	>18	Daniel Makowiecki		domestic cat	FS_090	F. s. lybica (mtDNA lineage C)	mtDNA performed for another bone from this skeleton	this study	1565	35.4	3.18712	9.31579	-19.2835	9.36872
Poland	Shelter in Udorka Valley I	Shelter in Udorka Valley I	CAT 0299	1040 ± 30 BP	Poz-124334	W-336	tibia R compl (prox F; dist F)	Bp 23.9; SD 9.07; Bd 17.6	carnivore bite marks	>12	Magdalena Krajcarz		European wildcat	FS_115	0		this study	CAT 0299	18.62	3.27985	9.15348	-20.1686	8.68934
Poland	Shelter in Udorka Valley I	Shelter in Udorka Valley I	CAT 0300	395 ± 30 BP	Poz-124335	W-20	pelvis compl L	LA 12.26; LAR 10.44; SH 8.97; SB 3.88; LFo 18.84		>14	Magdalena Krajcarz		domestic cat	FS_116	0		this study	CAT 0300	35.97	3.40851	23.0149	-20.9971	10.1154
Poland	Słupsk	Słupsk, Stary Rynek	CAT 0583	17th-18th		inv. 758; layer 335; feature 206	femur R fragm (prox F)	Bp 19.3		>7	Urszula Iwaszczuk		domestic cat	FS_146	F. s. lybica (mtDNA lineage C)		this study	CAT 0583	49.27	3.24244	15.6269	-19.429	10.3837
Poland	Stare Drawsko	Stare Drawsko, site 1 (castle)	STDcat01	Late Medieval - Post-Medieval		inv. 187	humerus L compl (prox F; dist F)	GL 99.5; Bp 17.3; Dp 20.4; SD 7.1; Bd 18.5	1 individual: 1 cervical vertebra (fused); cranium; 2 humerus; scapula; 2 radius; 1 ulna; 2 tibia; 1 fibula (measurements below)	>18	Daniel Makowiecki	Sobociński, M. (1980). Szczątki kostne zwierząt mięsożernych (Carnivora Bovdich, 1821) domowo i dziko żyjących z wykopalisk w Starym Drawsku. Roczniki Akademii Rolniczej w Poznaniu 121. Archeozoologai 6, 131-158.	domestic cat	FS_134	0		this study	1576	18.1	3.183	4.19954	-20.9843	11.482
Poland	Stare Drawsko	Stare Drawsko, site 1 (castle)	STDcat05	465 ± 30 BP	Poz-131681	inv. 31	cranium fragm	(4) 27.4; (16) 19.0; (17) 11.6; (18) 39.7; (19) 20.8; (20) 12.2; (21) 11.6; (22) 43.5; (32) 24.8			Daniel Makowiecki	Sobociński, M. (1980). Szczątki kostne zwierząt mięsożernych (Carnivora Bovdich, 1821) domowo i dziko żyjących z wykopalisk w Starym Drawsku. Roczniki Akademii Rolniczej w Poznaniu 121. Archeozoologai 6, 131-158.	domestic cat	FS_094	F. s. lybica (mtDNA lineage C)		this study	1577	20.4	3.17211	4.32203	-20.3556	10.1074
Poland	Stargard	Stargard, site 11a	STAcat05	2nd half 17th		inv. 19/IIa/A/M; feature 5f; trench 2a; layer 09	humerus R prox (prox F)	Bp 14.1; Dp 17.1; SD 5.6		>18	Daniel Makowiecki	Makowiecki, D., & Wiejacka, M. (2016). Wyniki analizy archeozoologicznej szczątków ze Stargardu, stan. 11 (kościół augustianów). [In:] Majewski, M. (Ed.). Archeologia Stargardu 2: Badania na obszarze dawnego kościoła augustiańskiego. Stargard (Muzeum w Stargardzie), pp. 335–410.	domestic cat					1572	24.2	3.13993	5.07338	-20.2501	10.6236
Poland	Stargard	Stargard, site 11a	STAcat06	13th/14th		inv. 24/IIa/A/M; trench 2a; layer 11	humerus R prox (prox fusing)	Bp 15.0; Dp 18.9		>18	Daniel Makowiecki	Makowiecki, D., & Wiejacka, M. (2016). Wyniki analizy archeozoologicznej szczątków ze Stargardu, stan. 11 (kościół augustianów). [In:] Majewski, M. (Ed.). Archeologia Stargardu 2: Badania na obszarze dawnego kościoła augustiańskiego. Stargard (Muzeum w Stargardzie), pp. 335–410.	domestic cat					1573	14.6	3.17059	5.06944	-20.5225	11.8513
Poland	Stargard	Stargard, site 11a	STAcat07	Late Medieval - 1696		inv. 29/IIb/A/M; feature 08; trench 2b	humerus L shaft	SD 6.0			Daniel Makowiecki	Makowiecki, D., & Wiejacka, M. (2016). Wyniki analizy archeozoologicznej szczątków ze Stargardu, stan. 11 (kościół augustianów). [In:] Majewski, M. (Ed.). Archeologia Stargardu 2: Badania na obszarze dawnego kościoła augustiańskiego. Stargard (Muzeum w Stargardzie), pp. 335–410.	domestic cat					1574	23.1	3.18783	4.60159	-21.4512	7.59558
Poland	Stargard	Stargard, site 11a	STAcat08	13th		inv. 70/IIa/A/M; trench 2a; layer 15 under 5b	ulna L shaft				Daniel Makowiecki	Makowiecki, D., & Wiejacka, M. (2016). Wyniki analizy archeozoologicznej szczątków ze Stargardu, stan. 11 (kościół augustianów). [In:] Majewski, M. (Ed.). Archeologia Stargardu 2: Badania na obszarze dawnego kościoła augustiańskiego. Stargard (Muzeum w Stargardzie), pp. 335–410.						1575	19.5	3.15967	4.54545	-19.687	8.94908
Poland	Starogród	Starogród	CAT 0201	13th		10/18	fibula R fragm (dist F)	-		>10	Daniel Makowiecki	Makowiecki D., Makowiecka M., & Wiejacka M. (2020). Kości zwierzęce. [In:] M., Wiewióra [Ed.]. Castra Terrae Culmensis, na rubieży chrześcijańskiego świata: interdyscyplinarne badania nad warownym budownictwem zakonu krzyżackiego w świetle źródeł archeologiczno-architektonicznych, historycznych i przyrodniczych. T. 2. Toruń, Uniwersytet Mikołaja Kopernika: 199-221.		FS_166	F. s. lybica (mtDNA lineage D)		this study	CAT 0201	30.81	3.28654	19.6655	-21.1766	10.1202
Poland	Starogród	Starogród	CAT 0202	1010 ± 30 BP	Poz-124197	1/18	femur R compl (prox F; dist F)	GL 96.25; GLC 95.41; Bp 17.86; DC 8.32; SD 6.3; Bd 16.44	carnivore bite marks	>13	Daniel Makowiecki	Makowiecki D., Makowiecka M., & Wiejacka M. (2020). Kości zwierzęce. [In:] M., Wiewióra [Ed.]. Castra Terrae Culmensis, na rubieży chrześcijańskiego świata: interdyscyplinarne badania nad warownym budownictwem zakonu krzyżackiego w świetle źródeł archeologiczno-architektonicznych, historycznych i przyrodniczych. T. 2. Toruń, Uniwersytet Mikołaja Kopernika: 199-221.	domestic cat	FS_127	F. s. lybica (mtDNA lineage D)		this study	CAT 0202	38.35	3.30073	19.2125	-20.8479	9.55727
Belgium	Tongeren	Tongeren, Hasseltsepoortstraat	TONcat01	17th-18th			mandible L compl (with P3, P4, M1)	(1) 56.3; (2) 52.0; (3) 49.2; (4) 45.1; (5) 18.6; (6) 7.4/3.0; (7) 7.0; (8) 22.4; (9) 9.6; (10) 8.7		>5	Anton Ervynck	Wouters, W., Ervynck, A., Cooremans, B., Van Neer, W., & Van Bulck, G. (1994). Een postmiddeleeuwse beerput aan de Hasseltse Poort te Tongeren (prov. Limburg). Archeologie in Vlaanderen, 4, 323-363.	domestic cat					1605	14	3.14122	5.05415	-19.8856	9.94031
Belgium	Tongeren	Tongeren, Hasseltsepoortstraat	TONcat02	17th-18th			radius L prox (prox F)	Bp 7.7		>5	Anton Ervynck	Wouters, W., Ervynck, A., Cooremans, B., Van Neer, W., & Van Bulck, G. (1994). Een postmiddeleeuwse beerput aan de Hasseltse Poort te Tongeren (prov. Limburg). Archeologie in Vlaanderen, 4, 323-363.	domestic cat					1606	13.4	3.1428	4.57338	-19.7525	9.36771
Poland	Toruń	Toruń, site 1 - Zamek (Castle)	TORcat02	11th-13th		inv. 23/10; trench 11; layer 9B	scapula L dist (dist F)	GLP 12.9; LG 11.5; BG 8.3; SLC 12.0		>4	Daniel Makowiecki		domestic cat					1579	26.4	3.17724	8.12308	-20.4949	10.9144
Belgium	Tournai	Tournai, rue des Bouchers Saint-Jacques	TOURcat14	late 14th-16th		US 298	tibia R compl (prox NF; dist NF)	GL without epiph 86.3		<10	Quentin Goffette	Goffette, Q., & Wouters, W. (2016). Etude archéozoologique de Tournai – Rue des Bouchers Saint-Jacques. Site d’habitat du Moyen Age et de l’Epoque Moderne. Report of the Royal Belgian Institute of Natural Sciences for the Heritage Service of the Walloon Region, Brussels.						1609	34.8	3.19528	14.0891	-19.9245	10.7293
Belgium	Tournai	Tournai, rue des Bouchers Saint-Jacques	TOURcat15	late 14th-16th		US 306	tibia L compl (prox NF; dist F)	GL without epiph 98.3; SD 6.0; Bd 12.5; Dd 8.6		>10	Quentin Goffette	Goffette, Q., & Wouters, W. (2016). Etude archéozoologique de Tournai – Rue des Bouchers Saint-Jacques. Site d’habitat du Moyen Age et de l’Epoque Moderne. Report of the Royal Belgian Institute of Natural Sciences for the Heritage Service of the Walloon Region, Brussels.	domestic cat					1610	29.5	3.19768	9.60912	-19.1791	10.4636
Belgium	Tournai	Tournai, rue des Bouchers Saint-Jacques	TOURcat16	15th-16th		US 314	femur L compl (prox NF; dist NF)	GL without epiph 79.2		<7	Quentin Goffette	Goffette, Q., & Wouters, W. (2016). Etude archéozoologique de Tournai – Rue des Bouchers Saint-Jacques. Site d’habitat du Moyen Age et de l’Epoque Moderne. Report of the Royal Belgian Institute of Natural Sciences for the Heritage Service of the Walloon Region, Brussels.						1611	21.4	3.21209	8.16794	-19.4238	11.9529
Belgium	Tournai	Tournai, rue des Bouchers Saint-Jacques	TOURcat17	15th-16th		US 314	ulna L prox (prox NF; juv)			<9	Quentin Goffette	Goffette, Q., & Wouters, W. (2016). Etude archéozoologique de Tournai – Rue des Bouchers Saint-Jacques. Site d’habitat du Moyen Age et de l’Epoque Moderne. Report of the Royal Belgian Institute of Natural Sciences for the Heritage Service of the Walloon Region, Brussels.						1612	3.6	3.24663	3.49515	-19.7638	12.4893
Belgium	Tournai	Tournai, rue des Bouchers Saint-Jacques	TOURcat18	late 14th-early 15th		US 315	mandible L fragm				Quentin Goffette	Goffette, Q., & Wouters, W. (2016). Etude archéozoologique de Tournai – Rue des Bouchers Saint-Jacques. Site d’habitat du Moyen Age et de l’Epoque Moderne. Report of the Royal Belgian Institute of Natural Sciences for the Heritage Service of the Walloon Region, Brussels.						1743	17.3	3.29746	8.65	-20.0984	10.8139
Belgium	Tournai	Tournai, rue des Bouchers Saint-Jacques	TOURcat19	late 14th-early 15th		US 315	pelvis R compl	GL 67.9; LAR 10.3; SH 9.4; SB 4.0; LFo 18.0		>14	Quentin Goffette	Goffette, Q., & Wouters, W. (2016). Etude archéozoologique de Tournai – Rue des Bouchers Saint-Jacques. Site d’habitat du Moyen Age et de l’Epoque Moderne. Report of the Royal Belgian Institute of Natural Sciences for the Heritage Service of the Walloon Region, Brussels.	domestic cat					1613	20	3.19008	10.929	-19.7607	10.7212
Belgium	Tournai	Tournai, rue des Bouchers Saint-Jacques	TOURcat20	late 14th-early 15th		US 315	pelvis R fragm	LAR 11.6; SH 8.6; SB 4.0			Quentin Goffette	Goffette, Q., & Wouters, W. (2016). Etude archéozoologique de Tournai – Rue des Bouchers Saint-Jacques. Site d’habitat du Moyen Age et de l’Epoque Moderne. Report of the Royal Belgian Institute of Natural Sciences for the Heritage Service of the Walloon Region, Brussels.	domestic cat					1614	4.3	3.28129	4.17476	-20.1498	10.9335
Belgium	Tournai	Tournai, rue des Bouchers Saint-Jacques	TOURcat22	12th-13th		US 357	femur R compl (prox fusing; dist NF)	GL without epiph 81.6; Bp 16.8; DC 7.9; SD 6.0		>7	Quentin Goffette	Goffette, Q., & Wouters, W. (2016). Etude archéozoologique de Tournai – Rue des Bouchers Saint-Jacques. Site d’habitat du Moyen Age et de l’Epoque Moderne. Report of the Royal Belgian Institute of Natural Sciences for the Heritage Service of the Walloon Region, Brussels.	domestic cat					1615	17.5	3.18567	5.04323	-19.3511	10.4525
Belgium	Tournai	Tournai, rue des Bouchers Saint-Jacques	TOURcat23	16th		US 378	tibia L compl (prox NF; dist NF)	GL without epiph 62.3		<10	Quentin Goffette	Goffette, Q., & Wouters, W. (2016). Etude archéozoologique de Tournai – Rue des Bouchers Saint-Jacques. Site d’habitat du Moyen Age et de l’Epoque Moderne. Report of the Royal Belgian Institute of Natural Sciences for the Heritage Service of the Walloon Region, Brussels.						1616	1.9	3.24779	1.9	-20.3413	10.4294
Belgium	Tournai	Tournai, rue des Bouchers Saint-Jacques	TOURcat24	14th-16th		US 383	rib				Quentin Goffette	Goffette, Q., & Wouters, W. (2016). Etude archéozoologique de Tournai – Rue des Bouchers Saint-Jacques. Site d’habitat du Moyen Age et de l’Epoque Moderne. Report of the Royal Belgian Institute of Natural Sciences for the Heritage Service of the Walloon Region, Brussels.						1617	19.3	3.17659	12.6144	-19.5774	11.1328
Belgium	Tournai	Tournai, rue des Bouchers Saint-Jacques	TOURcat25	14th-16th		US 397	femur R compl (prox F; dist F)	GL 88.6; Bp 16.9; DC 7.7; SD 6.0; Bd 14.5		>13	Quentin Goffette	Goffette, Q., & Wouters, W. (2016). Etude archéozoologique de Tournai – Rue des Bouchers Saint-Jacques. Site d’habitat du Moyen Age et de l’Epoque Moderne. Report of the Royal Belgian Institute of Natural Sciences for the Heritage Service of the Walloon Region, Brussels.	domestic cat					1618	24.2	3.18623	7.73163	-19.3358	10.207
Poland	Tum	Tum, site 1	CAT 0081	950 ± 30 BP	Poz-124179	1706/2010	radius L compl (prox F; dist F)	GL 116.17; Bp 10.62; SD 6.76; Bd 15.89		>14	Daniel Makowiecki	Makowiecki D. (2014). Studia archeozoologiczne nad znaczeniem wczesnośredniowiecznej i średniowiecznej fauny łęczyckiego grodu. [In:] R. Grygiel, T. Jurek (Eds.). Początki Łęczycy. Tom I. Archeologia środowiskowa średniowiecznej Łęczycy. Przyroda-Gospodarka-Społeczeństwo, Muzeum Archeologiczne i Etnograficzne w Łodzi, Łódź, 261-437.	European wildcat	FS_103	F. s. lybica (mtDNA lineage C)		this study	CAT 0081	30.37	3.46157	12.2115	-20.1852	8.38152
Poland	Wolin	Wolin, site 1	CAT 0230	1405 ± 35 BP	Poz-124238	-	scapula L fragm (prox F)	BG 8.20; LG 10.06; GLP 11.66		>3.5	Daniel Makowiecki	Makowiecki D., & Makowiecka M. (2019). Animal Bone Remains and the Zoological Analysis. [In:] M. Rębkowski (Ed.). Wolin - the Old Town, Vol. II, Studies on Finds. Instytut Archeologii i Etnologii, Szczecin: 359-386, 504-521.	domestic cat	FS_113	F. s. lybica (mtDNA lineage C)		this study	CAT 0230	63.73	3.60634	21.542	-22.3582	9.47077
Poland	Zamek Bierzgłowski	Zamek Bierzgłowski, site 1	CAT 0204	810 ± 30 BP	Poz-124199	-	ulna R compl (prox F; dist F)	DPA 11.93; SDO 9.56; BPC 8.29		>14	Daniel Makowiecki	Makowiecki D., Makowiecka M., & Wiejacka M. (2020). Kości zwierzęce. [In:] M., Wiewióra [Ed.]. Castra Terrae Culmensis, na rubieży chrześcijańskiego świata: interdyscyplinarne badania nad warownym budownictwem zakonu krzyżackiego w świetle źródeł archeologiczno-architektonicznych, historycznych i przyrodniczych. T. 2. Toruń, Uniwersytet Mikołaja Kopernika: 199-221.	domestic cat	FS_110	F. s. lybica (mtDNA lineage C)		this study	CAT 0204	48.13	3.25061	19.6281	-20.1672	10.0767
Poland	Zawada	Zawada, site 1	ZAWcat01	975 ± 24 BP	RICH-26999 (ZAWcat01)	inv. 36/92; feature 1; trench 1A	humerus L prox (prox NF)			<18	Daniel Makowiecki	Makowiecki, D., Makowiecka, M., Wiejacka, M., & Wiejacki, J. (2014). Zbiory faunistyczne z osady w miejscowości Zawada, stan. 1, a gospodarka zwierzętami i środowisko przyrodnicze na pograniczu Dolnego Śląska, Wielkopolski i Łużyc w IX-XIII wieku. [In:] Gruszka, B. (Ed.), Wczesnośredniowieczna osada w Zawadzie, stan. 1, gm. Zielona Góra: studia interdyscyplinarne. Wydawnictwo Fundacji Archeologic…		FS_095	F. s. silvestris		this study	1580	18.3	3.21274	3.58824	-20.4508	12.1623
Poland	Zawada	Zawada, site 1	ZAWcat02	1097 ± 23 BP	RICH-26941 (ZAWcat02)	inv. 51/92, 58/92; feature 13	tibia R compl (prox NF; dist F)	Bd 14.6; Dd 9.4; SD 7.4; (GL 127.4; Bp 19.3)		>10	Daniel Makowiecki	Makowiecki, D., Makowiecka, M., Wiejacka, M., & Wiejacki, J. (2014). Zbiory faunistyczne z osady w miejscowości Zawada, stan. 1, a gospodarka zwierzętami i środowisko przyrodnicze na pograniczu Dolnego Śląska, Wielkopolski i Łużyc w IX-XIII wieku. [In:] Gruszka, B. (Ed.), Wczesnośredniowieczna osada w Zawadzie, stan. 1, gm. Zielona Góra: studia interdyscyplinarne. Wydawnictwo Fundacji Archeologic…	domestic cat/European wildcat	FS_096	F. s. silvestris		this study	1581	17.1	3.17724	5.46326	-20.4949	10.9144
Poland	Zawada	Zawada, site 1	ZAWcat03	1005 ± 25 BP	RICH-26942 (ZAWcat03)	inv. 93/92	tibia R prox (prox F)	Bp 21.6		>12	Daniel Makowiecki	Makowiecki, D., Makowiecka, M., Wiejacka, M., & Wiejacki, J. (2014). Zbiory faunistyczne z osady w miejscowości Zawada, stan. 1, a gospodarka zwierzętami i środowisko przyrodnicze na pograniczu Dolnego Śląska, Wielkopolski i Łużyc w IX-XIII wieku. [In:] Gruszka, B. (Ed.), Wczesnośredniowieczna osada w Zawadzie, stan. 1, gm. Zielona Góra: studia interdyscyplinarne. Wydawnictwo Fundacji Archeologic…	domestic cat/European wildcat	FS_097	F. s. lybica (mtDNA lineage C)		this study	1582	20.4	3.12262	2.29213	-20.3167	8.10377
Poland	Żółte	Żółte, site 33	CAT 0244	1200 ± 35 BP	Poz-124240	54/08	cranium fragm (with P3, P4 L)	(14) 9.71; (20) 13.03		>5	Daniel Makowiecki	Makowiecki D., & Makowiecka M. (2014). Faunal remains. [In:] W. Chudziak, R. Kaźmierczak (Eds.). The Island in Żółte on Lake Zarańskie, Early Medieval Gateway into West Pomerania. Institute of Archaeology, Nicolaus Copernicus University, Toruń, 311-366.	domestic cat	FS_128	F. s. lybica (mtDNA lineage C)		this study	CAT 0244	31.44	3.45042	11.0157	-21.5117	9.03647

## Sheet: Dataset S4 multi-spec 
These bones most probably belong to the same individual (based on: the same stratigraphic unit; different skeletal elements; similar size, individual age and preservation state; similar isotopic values), therefore the isotopic values are averaged
country	site	sample number	δ13C	δ15N	site register number	skeletal element sampled
Belgium	Tongeren, Hasseltsepoortstraat	TONcat01	-19.8856	9.94031		mandible L compl (with P3, P4, M1)
Belgium	Tongeren, Hasseltsepoortstraat	TONcat02	-19.7525	9.36771		radius L prox (prox F)
			-19.8191	9.65401
Poland	Elbląg - Zamek	EZAcat01	-20.5951	9.29786	inv. ?; trench 2; layer fascine	humerus L compl (prox just fused; dist F)
Poland	Elbląg - Zamek	EZAcat02	-20.5261	9.39283	inv. ?; trench 2; layer fascine	radius L compl (prox F; dist F)
			-20.5606	9.34535
Poland	Kałdus, site 2	KALcat01	-20.1238	8.84377	inv. 383/04; feature 254; trench 19/89C; layer 4/5	humerus L compl (prox NF; dist F)
Poland	Kałdus, site 2	KALcat02	-20.0712	9.16645	inv. 383/04; feature 254; trench 19/89C; layer 4/5	mandible L compl (with C, P3, P4, M1)
			-20.0975	9.00511
Poland	Karczyn, 21/22	KARCcat01	-19.1901	9.97537	inv. 30/577; feature 322; trench 8a; layer 6	mandible L compl (with C, P3, P4, M1)
Poland	Karczyn, 21/22	KARCcat02	-19.4412	9.72998	inv. 30/577; feature 322; trench 8a; layer 6	humerus L compl prox F; dist F)
			-19.3157	9.85268
Poland	Poznań, Wodna street 13	POZcat02	-22.2537	9.7789	inv. 38/1; trench 3	mandible L fragm (with M1)
Poland	Poznań, Wodna street 13	POZcat03	-21.7492	9.61828	inv. 38/1; trench 3	humerus R dist (dist F)
Poland	Poznań, Wodna street 13	POZcat04	-22.081	9.74709	inv. 38/1; trench 3	ulna L compl (prox F; dist NF)
Poland	Poznań, Wodna street 13	POZcat05	-22.167	9.75414	inv. 38/1; trench 3	lumbar vertebra (NF/F)
			-22.0627	9.7246

## Sheet: Dataset S3 published data
country	site	δ13C	δ15N	reference
Germany	Dalheim	-20.3	9.1	K. C. Olsen, et al., Isotopic anthropology of rural German medieval diet: intra- and inter-population variability. Archaeol. Anthropol. Sci. 10, 1053–1065 (2018)
Belgium	Koksijde	-17.1	13.8	C. Polet, M. A. Katzenberg, Reconstruction of the diet in a mediaeval monastic community from the coast of Belgium. J. Archaeol. Sci. 30, 525–533 (2003)
Belgium	Koksijde	-18.5	10.9	C. Polet, M. A. Katzenberg, Reconstruction of the diet in a mediaeval monastic community from the coast of Belgium. J. Archaeol. Sci. 30, 525–533 (2003)
Sweden	Ridanäs (Gotland)	-17.7	10.7	S. B. Kosiba, R. H. Tykot, D. Carlsson, Stable isotopes as indicators of change in the food procurement and food preference of Viking Age and Early Christian populations on Gotland (Sweden). J. Anthropol. Archaeol. 26, 394–411 (2007)
Sweden	Sigtuna, Humlegården block 2008	-22.1	10.7	A. Linderholm, A. Kjellström, Stable isotope analysis of a medieval skeletal sample indicative of systemic disease from Sigtuna Sweden. J. Archaeol. Sci. 38, 925–933 (2011)
Norway	Stavanger, Stavanger cathedral	-17.85	12.2	L. G. van der Sluis, H. I. Hollund, H. Kars, P. U. Sandvik, S. D. Denham, A palaeodietary investigation of a multi-period churchyard in Stavanger, Norway, using stable isotope analysis (C, N, H, S) on bone collagen. J. Archaeol. Sci. Reports 9, 120–133 (2016)
Norway	Stavanger, Stavanger cathedral	-19.65	9.7	L. G. van der Sluis, H. I. Hollund, H. Kars, P. U. Sandvik, S. D. Denham, A palaeodietary investigation of a multi-period churchyard in Stavanger, Norway, using stable isotope analysis (C, N, H, S) on bone collagen. J. Archaeol. Sci. Reports 9, 120–133 (2016)
Sweden	Visby (Gotland)	-17.3	12	E. C. Webb, et al., Compound-specific amino acid isotopic proxies for distinguishing between terrestrial and aquatic resource consumption. Archaeol. Anthropol. Sci. 10, 1–18 (2018)
Sweden	Visby (Gotland)	-18.1	11.3	E. C. Webb, et al., Compound-specific amino acid isotopic proxies for distinguishing between terrestrial and aquatic resource consumption. Archaeol. Anthropol. Sci. 10, 1–18 (2018)
Sweden	Visby (Gotland)	-18.7	11.2	E. C. Webb, et al., Compound-specific amino acid isotopic proxies for distinguishing between terrestrial and aquatic resource consumption. Archaeol. Anthropol. Sci. 10, 1–18 (2018)
UK	Wharram Percy	-21	7.3	G. Müldner, M. P. Richards, Fast or feast: Reconstructing diet in later medieval England by stable isotope analysis. J. Archaeol. Sci. 32, 39–48 (2005)
UK	Wharram Percy	-20.7	8.1	G. Müldner, M. P. Richards, Fast or feast: Reconstructing diet in later medieval England by stable isotope analysis. J. Archaeol. Sci. 32, 39–48 (2005)
UK	Wharram Percy	-21.1	6	G. Müldner, M. P. Richards, Fast or feast: Reconstructing diet in later medieval England by stable isotope analysis. J. Archaeol. Sci. 32, 39–48 (2005)
UK	York, Fishergate	-20.2	9.4	G. Müldner, M. P. Richards, Stable isotope evidence for 1500 years of human diet at the city of York, UK. Am. J. Phys. Anthropol. 133, 682–697 (2007)
UK	York, Fishergate	-20.7	9.4	G. Müldner, M. P. Richards, Stable isotope evidence for 1500 years of human diet at the city of York, UK. Am. J. Phys. Anthropol. 133, 682–697 (2007)
UK	York, Fishergate	-20.7	9.1	G. Müldner, M. P. Richards, Stable isotope evidence for 1500 years of human diet at the city of York, UK. Am. J. Phys. Anthropol. 133, 682–697 (2007)
UK	York, Fishergate	-20.4	9.9	G. Müldner, M. P. Richards, Stable isotope evidence for 1500 years of human diet at the city of York, UK. Am. J. Phys. Anthropol. 133, 682–697 (2007)
UK	York, Fishergate	-19.5	9.9	G. Müldner, M. P. Richards, Stable isotope evidence for 1500 years of human diet at the city of York, UK. Am. J. Phys. Anthropol. 133, 682–697 (2007)

## Sheet: Dataset S5 LSI calculation
site	sample number	individual number	skeletal element sampled	humerus GL	humerus Dp	humerus Bd	humerus SD	radius GL	radius Bp	radius Bd	radius SD	ulna GL	ulna DPA	ulna BPC	femur Bp	femur Bd	femur SD	tibia GL	tibia Bp	tibia SD	scapula GLP	scapula LG	scapula BG	pelvis LAR	pelvis SH	pelvis SB	Mt IV GL	Mt IV Bd	Mt II GL	Mt II Bd	Mc IV GL	Mc IV Bd	sacrum GB	calcaneus GL	mandibula 1	mandibula 5	mandibula 7	mandibula 8	mandibula 9	cranium 3	cranium 12	cranium 14	cranium 18	cranium 20	cranium 22	humerus GL	humerus Dp	humerus Bd	humerus SD
Aalst, Louis D'Haeseleerstraat	AALcat01	cat 01	tibia R compl (prox F; dist F)															120.8	20.3	8.5																										#NUM!	#NUM!	#NUM!	#NUM!
Bremen; 201-Altstadt, Marktplatz	BREMcat05	cat 04	femur L compl (prox F; dist F)												19.5	17.2	7.8																													#NUM!	#NUM!	#NUM!	#NUM!
Bremen; 217-Altstadt, Radio Bremen	BREMcat01	cat 01	radius L compl (prox F; dist NF)						7		5																																			#NUM!	#NUM!	#NUM!	#NUM!
Bremen; 218-Altstadt, Langenstr. 31-3	BREMcat06	cat 05	humerus R compl (prox fusing; dist F)	97.4	21.9	19	6.4																																							0.0042117	0.0325204	0.025658	-0.0159881
Bremen; 253-Altstadt, Am Wall	BREMcat07	cat 06	femur R compl (prox fusing; dist NF)																																											#NUM!	#NUM!	#NUM!	#NUM!
Bremen; 253-Altstadt, Am Wall	BREMcat08	cat 07	femur R compl (prox F; dist F)												18.3	17	7.5																													#NUM!	#NUM!	#NUM!	#NUM!
Bremen; 253-Altstadt, Am Wall	BREMcat09	cat 08	femur L compl (prox F; dist F)												17.6	16.5	7.3																													#NUM!	#NUM!	#NUM!	#NUM!
Bremen; 253-Altstadt, Am Wall	BREMcat10	cat 09	femur L compl (prox F; dist F)													20.4	7.9																													#NUM!	#NUM!	#NUM!	#NUM!
Brussel, BR134, Place Fontainas	BRcat49	cat 47	mandible R (with C, P3, P4, M1)																																61.8	19.6	6.9	25	10.8							#NUM!	#NUM!	#NUM!	#NUM!
Brussel, BR164, Zuidstraat	BRcat11	cat 10 of 11?	mandible L compl (with P3, P4, M1)																																57.1	18.7	7.7	21.6	9							#NUM!	#NUM!	#NUM!	#NUM!
Brussel, BR164, Zuidstraat	BRcat12	cat 13	radius R compl (prox F; dist F)					98.2	7.2	12.2	5.5																																			#NUM!	#NUM!	#NUM!	#NUM!
Brussel, BR164, Zuidstraat	BRcat13	cat 11	humerus R compl (prox F; dist F)	82.7	16.9	14.7	5.9																																							-0.0668417	-0.080037	-0.0857783	-0.0513161
Brussel, BR164, Zuidstraat	BRcat14	cat 15	mandible R compl (with M1)																																	17.4	6.6	21.8	9.7							#NUM!	#NUM!	#NUM!	#NUM!
Brussel, BR164, Zuidstraat	BRcat15	cat 12	humerus R compl (prox fusing; dist F)	92.8	17.8	16.6	6.5																																							-0.0167993	-0.0575037	-0.0329875	-0.00925472
Brussel, BR164, Zuidstraat	BRcat16	cat 16	radius R compl (prox F; dist F)					91.8	7.1	10.9	5.3																																			#NUM!	#NUM!	#NUM!	#NUM!
Brussel, BR164, Zuidstraat	BRcat17	cat 17	mandible R fragm (with M1)																																	17.8	6.9		8.4							#NUM!	#NUM!	#NUM!	#NUM!
Brussel, BR164, Zuidstraat	BRcat18	cat 18	mandible R fragm (with M1)																																		5.7		8.8							#NUM!	#NUM!	#NUM!	#NUM!
Brussel, BR164, Zuidstraat	BRcat19	cat 14	metatarsal IV L compl (dist NF)																																											#NUM!	#NUM!	#NUM!	#NUM!
Brussel, BR164, Zuidstraat	BRcat20	cat 10	tibia R compl (prox NF; dist NF)																	5																										#NUM!	#NUM!	#NUM!	#NUM!
Brussel, BR164, Zuidstraat	BRcat21	cat 19	femur L compl (prox NF; dist NF)														5.1																													#NUM!	#NUM!	#NUM!	#NUM!
Brussel, BR164, Zuidstraat	BRcat22	cat 20	radius L compl (prox F; dist F)					91.5	7	10.9	5.2																																			#NUM!	#NUM!	#NUM!	#NUM!
Brussel, BR166, Eenmansstraat	BRcat42	cat 40	mandible L compl (with C, P3, P4, M1)																																55.6	20.4	8.1	22	8.9							#NUM!	#NUM!	#NUM!	#NUM!
Brussel, BR166, Eenmansstraat	BRcat43	cat 41	humerus R compl (prox NF; dist F)			16.6	5.7																																							#NUM!	#NUM!	-0.0329875	-0.0662932
Brussel, BR166, Eenmansstraat	BRcat44	cat 42	tibia L compl (prox F; dist F)															102.9	17.5	6.5																										#NUM!	#NUM!	#NUM!	#NUM!
Brussel, BR166, Eenmansstraat	BRcat45	cat 43	tibia L prox (prox F)																18.5																											#NUM!	#NUM!	#NUM!	#NUM!
Brussel, BR166, Eenmansstraat	BRcat46	cat 44	tibia L dist (dist F)																	7.3																										#NUM!	#NUM!	#NUM!	#NUM!
Brussel, BR166, Eenmansstraat	BRcat47	cat 45	mandible R (with P3, P4, M1)																																53.5	17.9	6.7	20.7	9.4							#NUM!	#NUM!	#NUM!	#NUM!
Brussel, BR166, Eenmansstraat	BRcat48	cat 46	mandible L (with P3, P4, M1)																																53.2	17.3	5.9	21.7	8.6							#NUM!	#NUM!	#NUM!	#NUM!
Brussel, BR229, Theater Toone	BRcat35	cat 33	tibia R prox (prox F)																16.7	6.1																										#NUM!	#NUM!	#NUM!	#NUM!
Brussel, BR229, Theater Toone	BRcat36	cat 34	rib																																											#NUM!	#NUM!	#NUM!	#NUM!
Brussel, BR229, Theater Toone	BRcat39	cat 37	ulna L dist d(ist F)																																											#NUM!	#NUM!	#NUM!	#NUM!
Brussel, BR229, Theater Toone	BRcat40	cat 38	radius L compl (prox F; dist F)					82.4	7	10.2	5																																			#NUM!	#NUM!	#NUM!	#NUM!
Brussel, BR54, Rue des Chandeliers	BRcat41	cat 39	humerus L compl (prox F; dist F)																																											#NUM!	#NUM!	#NUM!	#NUM!
Brussel, BR64, Villa-Hermosastraat	BRcat08	cat 07	humerus R compl (prox NF; dist F)			15.3	5.9																																							#NUM!	#NUM!	-0.0684042	-0.0513161
Brussel, BR64, Villa-Hermosastraat	BRcat09	cat 08	mandible R fragm (with P3, P4, M1)																																	16.7	6.3		7.9							#NUM!	#NUM!	#NUM!	#NUM!
Brussel, BR64, Villa-Hermosastraat	BRcat10	cat 09	scapula R compl (dist F)																		11.7		7.5																							#NUM!	#NUM!	#NUM!	#NUM!
Brussel, BR92, Rijke Klarenwijk	BRcat24	cat 22	femur R compl (prox F; dist F)												18.6	17.4	8.6																													#NUM!	#NUM!	#NUM!	#NUM!
Brussel, BR92, Rijke Klarenwijk	BRcat25	cat 23	tibia R dist (dist F)																																											#NUM!	#NUM!	#NUM!	#NUM!
Brussel, BR92, Rijke Klarenwijk	BRcat26	cat 24	mandible R compl (with erupting C, P3, P4, erupting M1)																																49.1	18	6.5	19.5	9.4							#NUM!	#NUM!	#NUM!	#NUM!
Brussel, BR92, Rijke Klarenwijk	BRcat27	cat 25	tibia L shaft																	6.9																										#NUM!	#NUM!	#NUM!	#NUM!
Brussel, BR92, Rijke Klarenwijk	BRcat28	cat 26	metacarpus IV L compl (dist F)																												30.3	4.8														#NUM!	#NUM!	#NUM!	#NUM!
Brussel, BR92, Rijke Klarenwijk	BRcat30	cat 28	mandible L fragm																																	18.2	6.5		9.8							#NUM!	#NUM!	#NUM!	#NUM!
Brussel, BR92, Rijke Klarenwijk	BRcat32	cat 30	tibia L prox (prox F)																16	6.2																										#NUM!	#NUM!	#NUM!	#NUM!
Brussel, BR92, Rijke Klarenwijk	BRcat33	cat 31	ulna R compl (prox F; dist F)									91	9.3	6.9																																#NUM!	#NUM!	#NUM!	#NUM!
Brussel, BR92, Rijke Klarenwijk	BRcat34	cat 32	ulna R prox (prox F)										10.3	8.2																																#NUM!	#NUM!	#NUM!	#NUM!
Brussel, BR97, Zavel-Moresco	BRcat01	cat 01	femur R fragm (prox F)																																											#NUM!	#NUM!	#NUM!	#NUM!
Brussel, BR97, Zavel-Moresco	BRcat02	cat 02	tibia L compl (prox NF; dist NF)																	6.6																										#NUM!	#NUM!	#NUM!	#NUM!
Brussel, BR97, Zavel-Moresco	BRcat03	cat 03	mandible L compl (with C, P3, P4, M1)																																50.4	16.8	6		8.7							#NUM!	#NUM!	#NUM!	#NUM!
Brussel, BR97, Zavel-Moresco	BRcat05	cat 04	mandible R compl (with P3, P4, M1)																																	18.2	7.7		9							#NUM!	#NUM!	#NUM!	#NUM!
Brussel, BR97, Zavel-Moresco	BRcat06	cat 05	pelvis L fragm																																											#NUM!	#NUM!	#NUM!	#NUM!
Brussel, BR97, Zavel-Moresco	BRcat07	cat 06	radius R shaft																																											#NUM!	#NUM!	#NUM!	#NUM!
Bytom Odrzański, site 1	BODcat01	cat 01	radius L prox (prox F)						10.1																																					#NUM!	#NUM!	#NUM!	#NUM!
Bytom Odrzański, site 1	CAT 0082		coxae L																					10.79																						#NUM!	#NUM!	#NUM!	#NUM!
Chełmno, site 4	CAT 0084		tibia R																	7.25																										#NUM!	#NUM!	#NUM!	#NUM!
Deszczowa Cave	CAT 0219	-	maxilla L (with P4)																																							8.57				#NUM!	#NUM!	#NUM!	#NUM!
Elbląg - Zamek	EZAcat01	cat 01	humerus L compl (prox just fused; dist F)	82.5	17.4	14.7	5.7																																							-0.0678933	-0.0673745	-0.0857783	-0.0662932
Elbląg - Zamek	EZAcat02	cat 01	radius L compl (prox F; dist F)					80.3	7	10.5	5.2																																			#NUM!	#NUM!	#NUM!	#NUM!
Elbląg - Zamek	EZAcat03	cat 02	femur L compl (prox F; dist F)												21	17.8	7.7																													#NUM!	#NUM!	#NUM!	#NUM!
Elbląg - Zamek	EZAcat04	cat 03	radius L compl (prox F; dist NF)						8.6		5.2																																			#NUM!	#NUM!	#NUM!	#NUM!
Elbląg - Zamek	EZAcat05	cat 04	humerus R dist (dist F)			16.7	6.4																																							#NUM!	#NUM!	-0.0303791	-0.0159881
Elbląg - Zamek	EZAcat06	cat 05	pelvis R compl																					9.4	10	3.3																				#NUM!	#NUM!	#NUM!	#NUM!
Gdańsk, Ciesielska Street 1	GDCcat01	cat 01	femur R compl (prox F; dist F)												18.9	17.6	8.2																													#NUM!	#NUM!	#NUM!	#NUM!
Gdańsk, Ciesielska Street 2	GDCcat02	cat 02	femur L prox (prox fusing)												18.3		7.8																													#NUM!	#NUM!	#NUM!	#NUM!
Gdańsk, Ciesielska Street 4	GDCcat04	cat 04	femur L compl (prox F; dist F)												21.3	19.3	8.7																													#NUM!	#NUM!	#NUM!	#NUM!
Gdańsk, Ciesielska Street 4	GDCcat05	cat 03	femur R compl (prox F; dist F)					85.4	7.3	11.6	5.5																																			#NUM!	#NUM!	#NUM!	#NUM!
Gdańsk, Ciesielska Street 4A	GDCcat06	cat 05	radius L compl (prox F; dist F)					94.6	7.8	12.4	5.7																																			#NUM!	#NUM!	#NUM!	#NUM!
Gdańsk, Ciesielska Street 4A	GDCcat07	cat 06	tibia L compl (prox F; dist F)															100.4	17.9	6.3																										#NUM!	#NUM!	#NUM!	#NUM!
Gdańsk, Ciesielska Street 4A	GDCcat08	cat 07	tibia R compl (prox F; dist F)															110.9	18.7	6.1																										#NUM!	#NUM!	#NUM!	#NUM!
Gdańsk, Plac Heweliusza	GDAcat01	cat 01	cranium compl (with P3 R, P4 R)																																					81.7	22.3	9.8	40.7	12.8	39.1	#NUM!	#NUM!	#NUM!	#NUM!
Gdańsk, Plac Heweliusza	GDAcat02	cat 02	tibia R compl (prox fusing; dist F)															103.2	18.4	5.6																										#NUM!	#NUM!	#NUM!	#NUM!
Gdańsk, Plac Heweliusza	GDAcat03	cat 03	tibia L compl (prox NF; dist NF)																																											#NUM!	#NUM!	#NUM!	#NUM!
Gdańsk, Plac Heweliusza	GDAcat04	cat 04	femur R compl (prox F; dist F)												20.8	19.2	8																													#NUM!	#NUM!	#NUM!	#NUM!
Gdańsk, site 256, Robotnicza street	CAT 0579		tibia R (prox F; dist F)															107	17.8	6.6																										#NUM!	#NUM!	#NUM!	#NUM!
Gdańsk, site 256, Robotnicza street	CAT 0580		humerus R fragm (dist F)			15.9																																								#NUM!	#NUM!	-0.0516985	#NUM!
Gdańsk, site 256, Robotnicza street	CAT 0581		tibia L compl (prox F; dist F)															100.4	15.9	5.6																										#NUM!	#NUM!	#NUM!	#NUM!
Gdańsk, site 256, Robotnicza street	CAT 0582		tibia R compl (prox F; dist F)															112.2	19.1	7.3																										#NUM!	#NUM!	#NUM!	#NUM!
Gdańsk, Stągiewna Street 28	GSTcat01	cat 01	humerus L compl (prox F; dist F)	91.6	18.5	16.5	6.5																																							-0.0224518	-0.040752	-0.0356116	-0.00925472
Gdańsk, Świętojańska street 6-7	GDScat01	cat 01	mandible R compl (with P4)																																55.3	16.1			10.8							#NUM!	#NUM!	#NUM!	#NUM!
Gdańsk, Świętojańska street 6-7	GDScat02	cat 02	metatarsal IV L compl (dist F)																								49.1	5.4																		#NUM!	#NUM!	#NUM!	#NUM!
Gdańsk, Świętojańska street 6-7	GDScat03	cat 03	humerus R compl (prox F; dist F)	94.6	19.8	16.8	6.7																																							-0.00845612	-0.0112585	-0.0277863	0.00390672
Gdańsk, Świętojańska street 6-7	GDScat04	cat 04	cranium fragm																																								39.2	13.4	40.6	#NUM!	#NUM!	#NUM!	#NUM!
Gdańsk, Świętojańska street 6-7	GDScat07	cat 07	cranium compl (with I1, I2, I3 L & R, P2, P3, P4, M1 L & R)																																					79	21	10	41	12.1	43	#NUM!	#NUM!	#NUM!	#NUM!
Gdańsk, Świętojańska street 6-7	GDScat09	cat 08	radius R compl (prox F; dist F)					94.2	8.7	12.5	5.7																																			#NUM!	#NUM!	#NUM!	#NUM!
Gronowo, site 2	GROcat01	cat 01	tibia R dist (dist F)																																											#NUM!	#NUM!	#NUM!	#NUM!
Grudusk, site 1	CAT 0208		ulna R																																											#NUM!	#NUM!	#NUM!	#NUM!
Grudziądz, site 1	CAT 0206		cranium																																					72.1	21.1	9.8	39	12.9	41	#NUM!	#NUM!	#NUM!	#NUM!
Kałdus, site 2	KALcat01	cat 01	humerus L compl (prox NF; dist F)			16	5.9																																							#NUM!	#NUM!	-0.0489756	-0.0513161
Kałdus, site 2	KALcat02	cat 01	mandible L compl (with C, P3, P4, M1)																																52.1	17.6	7.4	22.1	9.1							#NUM!	#NUM!	#NUM!	#NUM!
Kałdus, site 3	CAT 0085		tibia R															144.13		7.64																										#NUM!	#NUM!	#NUM!	#NUM!
Karczyn, site 21/22	KARCcat01	cat 01	mandible L compl (with C, P3, P4, M1)																																54.9	18.6	7.2	20.3	10.2							#NUM!	#NUM!	#NUM!	#NUM!
Karczyn, site 21/22	KARCcat02	cat 01	humerus L compl prox F; dist F)	95.1	18	16.6	5.9																																							-0.00616674	-0.0526512	-0.0329875	-0.0513161
Kołobrzeg, Nowe Miasto	KOLcat01	cat 01	tibia R compl (prox fusing; dist F)															95.5	16.4	5.9																										#NUM!	#NUM!	#NUM!	#NUM!
Krosno Odrzańskie, Ariańska street	KOAcat01	cat 01	tibia R compl (prox F; dist F)															102.4	16.7	5.1																										#NUM!	#NUM!	#NUM!	#NUM!
Krosno Odrzańskie, site 1C	CAT 0078		radius R					104.24	8.63	13.24	6.17																																			#NUM!	#NUM!	#NUM!	#NUM!
Krosno Odrzańskie, site 1C	CAT 0079		femur L												25.12		9.42																													#NUM!	#NUM!	#NUM!	#NUM!
Krosno Odrzańskie, site 1C	KODcat01	cat 01	metacarpus II R compl (dist NF)																																											#NUM!	#NUM!	#NUM!	#NUM!
Logne, Castle of Logne	LOGcat01	cat 01 B	mandible R compl (with P3, P4)																																52.4	17.4	6.9	21.8	8.9							#NUM!	#NUM!	#NUM!	#NUM!
Logne, Castle of Logne	LOGcat02	cat 02 B	mandible R compl (with M1)																																54.3	20.6	8.7	21.5	9.5							#NUM!	#NUM!	#NUM!	#NUM!
Logne, Castle of Logne	LOGcat03	cat 03 B	mandible R compl																																49.1	17.7	6.6	18.9	7.8							#NUM!	#NUM!	#NUM!	#NUM!
Logne, Castle of Logne	LOGcat04	cat 04 B	mandible R compl (with P4, M1)																																52.8	19	7.4	21.4	9.2							#NUM!	#NUM!	#NUM!	#NUM!
Logne, Castle of Logne	LOGcat05	cat 05 B	mandible R compl (with P4)																																54.3	18.6	6.9	21.7	8.9							#NUM!	#NUM!	#NUM!	#NUM!
Logne, Castle of Logne	LOGcat06	cat 06 B	mandible L compl (with M1 )																																52.2	18.1	6.4	19.6	9							#NUM!	#NUM!	#NUM!	#NUM!
Logne, Castle of Logne	LOGcat07	cat 07 B	mandible R compl																																48.6	18.1	7.5	20	8							#NUM!	#NUM!	#NUM!	#NUM!
Logne, Castle of Logne	LOGcat08	cat 08 B	mandible R compl (with C, P3, P4)																																48.5	16.9	5.6	18.7	7.9							#NUM!	#NUM!	#NUM!	#NUM!
Logne, Castle of Logne	LOGcat09	cat 09 B	mandible R compl (with P4)																																51.3	16.4	5.9	21.3	9.1							#NUM!	#NUM!	#NUM!	#NUM!
Logne, Castle of Logne	LOGcat10	cat 10 B	mandible R compl (with C not erupted yet, Pd3, Pd4, M1 erupting; juv)																																											#NUM!	#NUM!	#NUM!	#NUM!
Logne, Castle of Logne	LOGcat12	cat 12 B	mandible R compl (with M1)																																48.1	18	6.6	18.3	7.9							#NUM!	#NUM!	#NUM!	#NUM!
Lubin, site 1	LUBcat01	cat 01	metatarsal dist (dist F)																																											#NUM!	#NUM!	#NUM!	#NUM!
Lubin, site 1	LUBcat03	cat 03	humerus L shaft				5.2																																							#NUM!	#NUM!	#NUM!	-0.106165
Lubin, site 1	LUBcat04	cat 04	scapula R compl (dist F)																		12.7	11.2	7.8																							#NUM!	#NUM!	#NUM!	#NUM!
Lubin, site 1	LUBcat05	cat 05	humerus L compl (prox F; dist F)	87.1	19.1	15.3	5.9																																							-0.0443291	-0.0268903	-0.0684042	-0.0513161
Lubin, site 1	LUBcat06	cat 06	humerus L compl (prox F; dist F)	93.7	19.4	16.2	6																																							-0.0126077	-0.020122	-0.0435806	-0.0440168
Lubin, site 1	LUBcat08	cat 07	femur R compl (prox NF; dist NF; juv.)																																											#NUM!	#NUM!	#NUM!	#NUM!
Lubin, site 1	LUBcat10	cat 08?	humerus L compl (prox just fused, dist F)	85.2	17		5.3																																							-0.0539077	-0.0774748	#NUM!	-0.0978922
Lubin, site 1	LUBcat11	cat 08?	ulna R compl (prox F, dist NF)										10	9.2																																#NUM!	#NUM!	#NUM!	#NUM!
Lubin, site 1	LUBcat13	cat 09	mandible R fragm																																	19.3	7.8		9							#NUM!	#NUM!	#NUM!	#NUM!
Lubin, site 1	LUBcat16	cat 11	femur R prox (prox NF)																																											#NUM!	#NUM!	#NUM!	#NUM!
Lubin, site 1	LUBcat18	cat 12	humerus L compl (prox NF; dist fusing)			14.4	5																																							#NUM!	#NUM!	-0.0947331	-0.123198
Lubin, site 1	LUBcat19	cat 13	tibia L prox (prox NF)																																											#NUM!	#NUM!	#NUM!	#NUM!
Malbork, site 5	MALcat01	cat 01	cervical vertebra																																											#NUM!	#NUM!	#NUM!	#NUM!
Malbork, site 5	MALcat02	cat 02	tibia L compl (prox F; dist F)															106.2	17.5	6																										#NUM!	#NUM!	#NUM!	#NUM!
Miechów, site 3	CAT 0573		ulna R compl (prox F; dist F)									105.52	10.3	7.91																																#NUM!	#NUM!	#NUM!	#NUM!
Miechów, site 3	CAT 0574		tibia L compl (prox F; dist F)															108.47	18.04	6.22																										#NUM!	#NUM!	#NUM!	#NUM!
Miechów, site 3	CAT 0576		maxilla L																																							10.8			40.58	#NUM!	#NUM!	#NUM!	#NUM!
Napole, site 1B	NAPcat01	cat 01	sacrum																														23.1													#NUM!	#NUM!	#NUM!	#NUM!
Nasielsk, site 1	NAScat01	cat 01	pelvis R ~compl																					11.8	11.8	5																				#NUM!	#NUM!	#NUM!	#NUM!
Nieuwpoort, Sint-Laurentiusparochie	NIEcat01	cat 01	scapula L compl (dist F)																		13.4	11.5	8.7																							#NUM!	#NUM!	#NUM!	#NUM!
Nieuwpoort, Sint-Laurentiusparochie	NIEcat02	cat 02	femur R ~compl (prox NF; dist NF; juv)																																											#NUM!	#NUM!	#NUM!	#NUM!
Nieuwpoort, Sint-Laurentiusparochie	NIEcat03	cat 03	tibia L dist (dist F)																																											#NUM!	#NUM!	#NUM!	#NUM!
Nieuwpoort, Sint-Laurentiusparochie	NIEcat04	cat 04	radius R compl (prox F. dist F)					93.3	8.3	12.5	5.6																																			#NUM!	#NUM!	#NUM!	#NUM!
Nieuwpoort, Sint-Laurentiusparochie	NIEcat05	cat 05	scapula R dist (dist F)																		14.3		8.4																							#NUM!	#NUM!	#NUM!	#NUM!
Nieuwpoort, Sint-Laurentiusparochie	NIEcat06	cat 06	femur L (prox NF)																																											#NUM!	#NUM!	#NUM!	#NUM!
Nieuwpoort, Sint-Laurentiusparochie	NIEcat07	cat 07	femur L (dist NF)																																											#NUM!	#NUM!	#NUM!	#NUM!
Nieuwpoort, Sint-Laurentiusparochie	NIEcat08	cat 08	scapula R dist (dist F)																		11.7		7.8																							#NUM!	#NUM!	#NUM!	#NUM!
Papowo Biskupie, site 2	CAT 0203		femur R												19.79		7.5																													#NUM!	#NUM!	#NUM!	#NUM!
Perspektywiczna Cave	CAT 0005		ulna R										8.7																																	#NUM!	#NUM!	#NUM!	#NUM!
Perspektywiczna Cave	CAT 0010		humerus R			23.4																																								#NUM!	#NUM!	0.11612	#NUM!
Perspektywiczna Cave	CAT 0017		mandibula R (c, p3, p4, m1)																																	22.7	9.3									#NUM!	#NUM!	#NUM!	#NUM!
Perspektywiczna Cave	CAT 0153		tibia L															93.52	15.44																											#NUM!	#NUM!	#NUM!	#NUM!
Perspektywiczna Cave	CAT 0158		radius L						9.6																																					#NUM!	#NUM!	#NUM!	#NUM!
Perspektywiczna Cave	CAT 0159		humerus R																																											#NUM!	#NUM!	#NUM!	#NUM!
Poznań, Dominikańska/ Szewska street	PDScat01	cat 01	humerus L compl (prox F; dist F)	88.7	17.6	15.6	6.4																																							-0.0364236	-0.062411	-0.059971	-0.0159881
Poznań, Wodna street 13	POZcat01	cat 01	radius R prox (prox NF)																																											#NUM!	#NUM!	#NUM!	#NUM!
Poznań, Wodna street 13	POZcat02	cat 02	mandible L fragm (with M1)																																		6.6	18.6	8.1							#NUM!	#NUM!	#NUM!	#NUM!
Poznań, Wodna street 13	POZcat03	cat 02	humerus R dist (dist F)			14.5	4.7																																							#NUM!	#NUM!	-0.0917276	-0.15007
Poznań, Wodna street 13	POZcat04	cat 02	ulna L compl (prox F; dist NF)										8.1	6.6																																#NUM!	#NUM!	#NUM!	#NUM!
Poznań, Wodna street 13	POZcat05	cat 02	lumbar vertebra (NF/F)																																											#NUM!	#NUM!	#NUM!	#NUM!
Puck	PUCcat02	cat 02	humerus R compl (prox NF; dist F)			17.7	6.1																																							#NUM!	#NUM!	-0.00512232	-0.0368382
Puck	PUCcat03	cat 03	humerus R compl (prox fusing, dist F)	89.7	17.9	15.5	6.3																																							-0.0315548	-0.0550707	-0.0627639	-0.0228275
Puck	PUCcat04	cat 01 or cat 02 ?	mandible L compl (with P3, P4, M1)																																59.1	19.7	8.1	24.1	9.9							#NUM!	#NUM!	#NUM!	#NUM!
Puck	PUCcat05	cat 01 or cat 02 ?	mandible L compl (with M1)																																56.9	18.5	7.7	24.1	10.7							#NUM!	#NUM!	#NUM!	#NUM!
Puck	PUCcat06	cat 04	humerus R compl (prox fusing; dist F)	95.9	21.1	17.4	6.2																																							-0.00252865	0.0163588	-0.0125463	-0.0297764
Puck	PUCcat07	cat 05	femur L compl (prox F; dist F)												18.6	17.2	7.2																													#NUM!	#NUM!	#NUM!	#NUM!
Puck	PUCcat08	cat 06	maxilla R fragm (with erupting C, erupting P3)																																											#NUM!	#NUM!	#NUM!	#NUM!
Puck	PUCcat09	cat 07	pelvis R compl																					11	11.2	5.5																				#NUM!	#NUM!	#NUM!	#NUM!
Puck	PUCcat10	cat 08	pelvis R compl (fusing)																																											#NUM!	#NUM!	#NUM!	#NUM!
Sandomierz, site 1	SANcat01	cat 01	humerus L compl (prox fusing; dist F)	87.4	18.9	16.5	6																																							-0.0428358	-0.0314619	-0.0356116	-0.0440168
Shelter in Udorka Valley I	CAT 0299		tibia R																23.9	9.07																										#NUM!	#NUM!	#NUM!	#NUM!
Shelter in Udorka Valley I	CAT 0300		coxae L																					10.44	12.26	3.88																				#NUM!	#NUM!	#NUM!	#NUM!
Słupsk, Stary Rynek	CAT 0583		femur R fragm (prox F)												19.3																															#NUM!	#NUM!	#NUM!	#NUM!
Stare Drawsko, site 1 (castle)	STDcat01	cat 01	humerus L compl (prox F; dist F)	99.5	20.4	18.5	7.1																																							0.0134758	0.00170646	0.0140761	0.0290903
Stare Drawsko, site 1 (castle)	STDcat05	cat 02	cranium fragm																																								39.7	12.2	43.5	#NUM!	#NUM!	#NUM!	#NUM!
Stargard, site 11a	STAcat05	cat 04	humerus R prox (prox F)		17.1		5.6																																							#NUM!	-0.0749276	#NUM!	-0.0739801
Stargard, site 11a	STAcat06	cat 05	humerus R prox (prox fusing)		18.9																																									#NUM!	-0.0314619	#NUM!	#NUM!
Stargard, site 11a	STAcat07	cat 06	humerus L shaft				6																																							#NUM!	#NUM!	#NUM!	-0.0440168
Stargard, site 11a	STAcat08	cat 07	ulna L shaft																																											#NUM!	#NUM!	#NUM!	#NUM!
Starogród	CAT 0201		tibia R																																											#NUM!	#NUM!	#NUM!	#NUM!
Starogród	CAT 0202		femur R												17.86	16.44	6.3																													#NUM!	#NUM!	#NUM!	#NUM!
Tongeren, Hasseltsepoortstraat	TONcat01	cat 01	mandible L compl (with P3, P4, M1)																																56.3	18.6	7	22.4	9.6							#NUM!	#NUM!	#NUM!	#NUM!
Tongeren, Hasseltsepoortstraat	TONcat02	cat 01?	radius L prox (prox F)						7.7																																					#NUM!	#NUM!	#NUM!	#NUM!
Toruń, site 1 - Zamek (castle)	TORcat02	cat 02	scapula L dist (dist F)																		12.9	11.5	8.3																							#NUM!	#NUM!	#NUM!	#NUM!
Tournai, rue des Bouchers Saint-Jacques	TOURcat14	cat 13	tibia R compl (prox NF; dist NF)																																											#NUM!	#NUM!	#NUM!	#NUM!
Tournai, rue des Bouchers Saint-Jacques	TOURcat15	cat 14	tibia L compl (prox NF; dist F)																	6																										#NUM!	#NUM!	#NUM!	#NUM!
Tournai, rue des Bouchers Saint-Jacques	TOURcat16	cat 15	femur L compl (prox NF; dist NF)																																											#NUM!	#NUM!	#NUM!	#NUM!
Tournai, rue des Bouchers Saint-Jacques	TOURcat17	cat 16	ulna L prox (prox NF; juv)																																											#NUM!	#NUM!	#NUM!	#NUM!
Tournai, rue des Bouchers Saint-Jacques	TOURcat18	cat 17	mandible L fragm																																											#NUM!	#NUM!	#NUM!	#NUM!
Tournai, rue des Bouchers Saint-Jacques	TOURcat19	cat 18	pelvis R compl																					10.3	9.4	4																				#NUM!	#NUM!	#NUM!	#NUM!
Tournai, rue des Bouchers Saint-Jacques	TOURcat20	cat 19	pelvis R fragm																					11.6	8.6	4																				#NUM!	#NUM!	#NUM!	#NUM!
Tournai, rue des Bouchers Saint-Jacques	TOURcat22	cat 21	femur R compl (prox fusing; dist NF)												16.8		6																													#NUM!	#NUM!	#NUM!	#NUM!
Tournai, rue des Bouchers Saint-Jacques	TOURcat23	cat 22	tibia L compl (prox NF; dist NF)																																											#NUM!	#NUM!	#NUM!	#NUM!
Tournai, rue des Bouchers Saint-Jacques	TOURcat24	cat 23	rib																																											#NUM!	#NUM!	#NUM!	#NUM!
Tournai, rue des Bouchers Saint-Jacques	TOURcat25	cat 24	femur R compl (prox F; dist F)												16.9	14.5	6																													#NUM!	#NUM!	#NUM!	#NUM!
Tum, site 1	CAT 0081		radius L					116.17	10.62	15.89	6.76																																			#NUM!	#NUM!	#NUM!	#NUM!
Wolin, site 1	CAT 0230		scapula L																		11.66	10.06	8.2																							#NUM!	#NUM!	#NUM!	#NUM!
Zamek Bierzgłowski, site 1	CAT 0204		ulna R									104.26	11.93	8.29																																#NUM!	#NUM!	#NUM!	#NUM!
Zawada, site 1	ZAWcat01	cat 01	humerus L prox (prox NF)																																											#NUM!	#NUM!	#NUM!	#NUM!
Zawada, site 1	ZAWcat02	cat 02	tibia R compl (prox NF; dist F)																	7.4																										#NUM!	#NUM!	#NUM!	#NUM!
Zawada, site 1	ZAWcat03	cat 03	tibia R prox (prox F)																21.6																											#NUM!	#NUM!	#NUM!	#NUM!
Żółte, site 33	CAT 0244		mandibula L																																							9.71		13.03		#NUM!	#NUM!	#NUM!	#NUM!
[truncated: 38 more columns]

## Sheet: Dataset S6 LSI taxonomy
red - domestic cat size, orange - dom. cat + intermediate size, yellow - intermediate size, light green - wildcat + intermediatet size, dark green - wildcat size, gray - mixed dom. cat and wildcat sizes, white - no data	sample number	humerus GL	humerus Dp	humerus Bd	humerus SD	radius GL	radius Bp	radius Bd	radius SD	ulna GL	ulna DPA	ulna BPC	femur Bp	femur Bd	femur SD	tibia GL	tibia Bp	tibia SD	scapula GLP	scapula LG	scapula BG	pelvis LAR	pelvis SH	pelvis SB	Mt IV GL	Mt IV Bd	Mt II GL	Mt II Bd	Mc IV GL	Mc IV Bd	sacrum GB	calcaneus GL	mandibula 1	mandibula 5	mandibula 7	mandibula 8	mandibula 9	cranium 3	cranium 12	cranium 14	cranium 18	cranium 20	cranium 22
	AALcat01															0.0354937	0.0208151	0.0714837
	BODcat01						0.0985255
	BRcat01
	BRcat02																	-0.0383913
	BRcat03																																-0.0554966	-0.0397445	-0.0669468		-0.0648021
	BRcat05																																	-0.0049824	0.0413927		-0.0500789
	BRcat06
	BRcat07
	BRcat08			-0.0684042	-0.0513161
	BRcat09																																	-0.0423373	-0.0457575		-0.106694
	BRcat10																		-0.0685347		-0.0806265
	BRcat11																																-0.00129107	0.00678782	0.0413927	-0.0373527	-0.0500789
	BRcat12					0.0275219	-0.0484634	-0.0108975	0.0210314
	BRcat13	-0.0668417	-0.080037	-0.0857783	-0.0513161
	BRcat14																																	-0.0245045	-0.0255541	-0.03335	-0.0175496
	BRcat15	-0.0167993	-0.0575037	-0.0329875	-0.00925472
	BRcat16					-0.00174691	-0.0545375	-0.0598308	0.00494458
	BRcat17																																	-0.0146338	-0.00624895		-0.0800421
	BRcat18																																		-0.0892232		-0.0598387
	BRcat19
	BRcat20																	-0.158965
	BRcat21														-0.21046
	BRcat22					-0.00316849	-0.0606978	-0.0598308	-0.00332794
	BRcat24												-0.0336831	-0.0247404	0.0164681
	BRcat25
	BRcat26																																-0.0668457	-0.00978128	-0.0321847	-0.0817718	-0.0311935
	BRcat27																	-0.0190862
	BRcat28																												-0.00921802	0.0569591
	BRcat30																																	-0.0049824	-0.0321847		-0.0130953
	BRcat32																-0.082561	-0.0655436
	BRcat33									-0.0779865	-0.0760568	-0.102662
	BRcat34										-0.0317025	-0.0276976
	BRcat35																-0.0639645	-0.0726054
	BRcat36
	BRcat39
	BRcat40					-0.0486624	-0.0606978	-0.0886571	-0.0203613
	BRcat41
	BRcat42																																-0.0128524	0.0445764	0.063387	-0.0293838	-0.0549314
	BRcat43			-0.0329875	-0.0662932
	BRcat44															-0.0341578	-0.0436429	-0.0450219
	BRcat45																-0.0195092
	BRcat46																	0.0053876
	BRcat47																																-0.0295734	-0.0122008	-0.0190232	-0.0558361	-0.0311935
	BRcat48																																-0.0320156	-0.0270077	-0.074246	-0.0353467	-0.0698229
	BRcat49																																0.0330613	0.0272023	-0.00624895	0.0261336	0.0291024
	BREMcat01						-0.0606978		-0.0203613
	BREMcat05												-0.0131614	-0.0297612	-0.0259357
	BREMcat06	0.0042117	0.0325204	0.025658	-0.0159881
	BREMcat07
	BREMcat08												-0.040745	-0.0348407	-0.0429691
	BREMcat09												-0.0576834	-0.0478057	-0.0547075
	BREMcat10													0.0443405	-0.0204032
	CAT 0005										-0.105021
	CAT 0010			0.11612
	CAT 0017																																	0.0909721	0.123385
	CAT 0078					0.0534448	0.0302149	0.0246307	0.0709539
	CAT 0079												0.0968236		0.0560206
	CAT 0081					0.100504	0.120329	0.103867	0.110615
	CAT 0082																					-0.00678911
	CAT 0084																	0.00240274
	CAT 0085															0.112181		0.0251581
	CAT 0153															-0.0756687	-0.0980337
	CAT 0158						0.0764754
	CAT 0159
	CAT 0201
	CAT 0202												-0.0513146	-0.0493878	-0.11869
	CAT 0203												-0.00675026		-0.0429691
	CAT 0204									-0.0189102	0.0321007	-0.0229569
	CAT 0206																																					-0.00383803	0.0230354	0.00940747	-0.00388013	-0.000336532	-0.00379667
	CAT 0208
	CAT 0219																																							-0.0488378
	CAT 0230																		-0.070022	-0.0573439	-0.0418739
	CAT 0244																																-0.0167756	-0.0195411	-0.0255541	-0.011971	-0.0175496			0.00540062		0.00401817
	CAT 0299																0.0917169	0.099672
	CAT 0300																					-0.0211101	0.051064	-0.0860294
	CAT 0573									-0.0136931	-0.0317025	-0.0433349
	CAT 0574															-0.0112636	-0.0304444	-0.0641449
	CAT 0576																																							0.0516051			-0.00826849
	CAT 0579															-0.0171894	-0.036261	-0.0383913
	CAT 0580			-0.0516985
	CAT 0581															-0.0448395	-0.0852838	-0.109747
	CAT 0582															0.00341966	-0.0056476	0.0053876
	CAT 0583												-0.0176387
	EZAcat01	-0.0678933	-0.0673745	-0.0857783	-0.0662932
	EZAcat02					-0.059874	-0.0606978	-0.076068	-0.00332794
	EZAcat03												0.0190232	-0.0148696	-0.0315396
	EZAcat04						0.0287026		-0.00332794
	EZAcat05			-0.0303791	-0.0159881
	EZAcat06																					-0.0666827	-0.0374265	-0.156347
	GDAcat01																																					0.0504488	0.0470578	0.00940747	0.0146497	-0.00371627	-0.0244038
	GDAcat02															-0.0328935	-0.0218631	-0.109747
	GDAcat03
	GDAcat04												0.0148673	0.0180116	-0.0149403
	GDCcat01												-0.0267343	-0.019777	-0.00421648
	GDCcat02												-0.040745		-0.0259357
	GDCcat04												0.0251835	0.0202677	0.0214889
	GDCcat05					-0.0331317	-0.042473	-0.0327993	0.0210314
	GDCcat06					0.0113015	-0.0137013	-0.00383562	0.0365436
	GDCcat07															-0.0448395	-0.0338279	-0.0585947
	GDCcat08															-0.00164165	-0.0148394	-0.0726054
	GDScat01																																-0.0152021	-0.0582279			0.0291024
	GDScat02																								-0.0100546	0.0989253
	GDScat03	-0.00845612	-0.0112585	-0.0277863	0.00390672
	GDScat04																																								-0.00165867	0.0161786	-0.0080545
	GDScat07																																					0.0358538	0.0209722	0.0181814	0.0178391	-0.0281409	0.0168879
	GDScat09					0.00946132	0.0337234	-0.000347297	0.0365436
	GROcat01
	GSTcat01	-0.0224518	-0.040752	-0.0356116	-0.00925472
	KALcat01			-0.0489756	-0.0513161
	KALcat02																																-0.0410895	-0.0195411	0.0241337	-0.0274142	-0.04528
	KARCcat01																																-0.0183548	0.00445916	0.0122345	-0.0643104	0.0042788
	KARCcat02	-0.00616674	-0.0526512	-0.0329875	-0.0513161
	KOAcat01															-0.0362732	-0.0639645	-0.150365
	KODcat01
	KOLcat01															-0.0665698	-0.0718371	-0.0870833
	LOGcat01																																-0.0385959	-0.0245045	-0.00624895	-0.03335	-0.0549314
	LOGcat02																																-0.0231274	0.0488134	0.0944212	-0.039368	-0.0265978
	LOGcat03																																-0.0668457	-0.0170805	-0.0255541	-0.0953447	-0.112227
	LOGcat04																																-0.0352933	0.0136998	0.0241337	-0.0413927	-0.0405335
	LOGcat05																																-0.0231274	0.00445916	-0.00624895	-0.0353467	-0.0549314
	LOGcat06																																-0.0402567	-0.00737521	-0.0389181	-0.0795504	-0.0500789
	LOGcat07																																-0.0712909	-0.00737521	0.0299632	-0.0707765	-0.101231
	LOGcat08																																-0.0721854	-0.0371671	-0.09691	-0.0999649	-0.106694
	LOGcat09																																-0.0478098	-0.0502099	-0.074246	-0.0434269	-0.04528
	LOGcat10
	LOGcat12																																-0.0757821	-0.00978128	-0.0255541	-0.109355	-0.106694
	LUBcat01
	LUBcat03				-0.106165
	LUBcat04																		-0.0329168	-0.0107239	-0.0635931
	LUBcat05	-0.0443291	-0.0268903	-0.0684042	-0.0513161
	LUBcat06	-0.0126077	-0.020122	-0.0435806	-0.0440168
	LUBcat08
	LUBcat10	-0.0539077	-0.0774748		-0.0978922
	LUBcat11										-0.0445398	0.0222764
	LUBcat13																																	0.0205035	0.0469966		-0.0500789
	LUBcat16
	LUBcat18			-0.0947331	-0.123198
	LUBcat19
	MALcat01
	MALcat02															-0.0204487	-0.0436429	-0.079784
	NAPcat01																														-0.0881745
	NAScat01																					0.0320715	0.0344555	0.0241089
	NIEcat01																		-0.00961577	0.000755952	-0.0161685
	NIEcat02
	NIEcat03
	NIEcat04					0.00529206	0.0132822	-0.000347297	0.0288567
	NIEcat05																		0.0186155		-0.0314085
	NIEcat06
	NIEcat07
	NIEcat08																		-0.0685347		-0.0635931
	PDScat01	-0.0364236	-0.062411	-0.059971	-0.0159881
	POZcat01
	POZcat02																																		-0.0255541	-0.102294	-0.0958364
	POZcat03			-0.0917276	-0.15007
	POZcat04										-0.136055	-0.121967
	POZcat05
	PUCcat02			-0.00512232	-0.0368382
	PUCcat03	-0.0315548	-0.0550707	-0.0627639	-0.0228275
	PUCcat04																																0.0136603	0.0294124	0.063387	0.0102106	-0.00868618
	PUCcat05																																-0.00281492	0.00211794	0.0413927	0.0102106	0.0250624
	PUCcat06	-0.00252865	0.0163588	-0.0125463	-0.0297764
	PUCcat07												-0.0336831	-0.0297612	-0.0606978
	PUCcat08
	PUCcat09																					0.00158213	0.0117915	0.0655015
	PUCcat10
	SANcat01	-0.0428358	-0.0314619	-0.0356116	-0.0440168
	STAcat05		-0.0749276		-0.0739801
	STAcat06		-0.0314619
	STAcat07				-0.0440168
	STAcat08
	STDcat01	0.0134758	0.00170646	0.0140761	0.0290903
	STDcat05																																								0.00384577	-0.0245664	0.0219087
	TONcat01																																-0.00741879	0.00445916	0	-0.0215584	-0.0220501
	TONcat02						-0.0193052
	TORcat02																		-0.0261309	0.000755952	-0.0366097
	TOURcat14
	TOURcat15																	-0.079784
	TOURcat16
	TOURcat17
	TOURcat18
	TOURcat19																					-0.0269733	-0.0642986	-0.0728011
	TOURcat20																					0.0246474	-0.102928	-0.0728011
	TOURcat22												-0.0778868		-0.139879
	TOURcat23
	TOURcat24
	TOURcat25												-0.0753094	-0.103922	-0.139879
	ZAWcat01
	ZAWcat02																	0.0112965
	ZAWcat03																0.0477728

## Sheet: Dataset S7 LSI standard
	humerus GL	humerus Dp	humerus Bd	humerus SD	radius GL	radius Bp	radius Bd	radius SD	ulna GL	ulna DPA	ulna BPC	femur Bp	femur Bd	femur SD	tibia GL	tibia Bp	tibia SD	scapula GLP	scapula LG	scapula BG	pelvis LAR	pelvis SH	pelvis SB	Mt IV GL	Mt IV Bd	Mt II GL	Mt II Bd	Mt III Bd	Mt V Bd	Mc IV GL	Mc IV Bd	sacrum GB	calcaneus GL	mandibula 1	mandibula 5	mandibula 7	mandibula 8	mandibula 9	cranium 3	cranium 12	cranium 14	cranium 18	cranium 20	cranium 22	humerus GL	humerus Dp	humerus Bd	humerus SD	radius GL
domestic cat minimum	83.8	17.4	15.8	5.1	80	7	10.6	4.3	93.8	8.2	7.5	17.2	16.4	6.6	97.5	16.8	5.6	11.7	10.1	7.4	9.4	8.6	3.1	43.2	4.3	39	4.2	4.5	3.8	26.2	3.7	24.4	24.8	50.3	16.6	5.7	18.2	8.2	63	17.6	8.2	36.1	11.5	38.6	-0.0611032	-0.0673745	-0.0544385	-0.114598	-0.0614996
domestic cat maximum	112.1	24.8	22.3	8.9	104.9	10.8	14.6	6.6	123.5	14	11.3	23.6	22.7	10.8	129.1	23.4	9.6	17.4	14.5	10.8	14	13.1	6.6	59.6	6.1	53.4	6.1	6.6	5.3	39.4	5.2	33	34.9	67.4	20.5	8	29.4	12.8	83.8	23.2	10.8	45.3	14.5	45.3	0.0652584	0.086528	0.0952093	0.127222	0.0561859
wildcat minimum	109.4	21.8	19.8	7.2	107	9.2	13.7	5.3	122.9	11.7	9.7	21.4	19.3	8.5	131.4	20.7	7.4	15	12.3	10	11.9	11.7	4.5	56	5.1	50.9	5.1	5.5	4.8	36.3	4.5	29.6	31.8	59	19.4	7.4	23.8	9.9	75	20	10	40.5	13.7	43	0.0546701	0.0305328	0.0435696	0.0351644	0.0647942
wildcat maximum	130.3	27.5	24.2	8.8	124.8	11.1	17.1	7.3	144.3	14.6	12.7	26.1	23.7	10.5	151	25.5	10.1	18.3	15.9	12	14.6	14.7	6.4	64.3	6.2	59.1	6.1	6.7	5.8	42	5.5	35.5	37.3	74.8	24	9.8	33.6	13.5	95	25.5	12.6	47.4	16.8	48.4	0.130597	0.131409	0.13072	0.122315	0.131625
[truncated: 39 more columns]

## Sheet: Dataset S8 distance sea
Correlation: distance from the sea - δ13C (Baltic Sea)
Spearman's D				Normality tests				Ordinary Least Squares Regression
statistic	181240				distance from the sea	δ13C		Slope a:	-0.00079345	Std. error a:	0.00098604
p (uncorr.)	0.00046942	not uncorrelated		N	93	93		t:	0.80468	p (slope):	0.4231
				Shapiro-Wilk W	0.6902	0.9423		Intercept b:	-19.958	Std. error b:	0.15988
				p(normal)	1.04e-12	0.0004542		95% bootstrapped confidence intervals (N=1999):
				Anderson-Darling A	01,11,2019	1.732		Slope a:	(-0,0022709, 0,0010756)
				p(normal)	4.096e-27	0.00018		Intercept b:	(-20,297, -19,614)
				p(Monte Carlo)	0.0001	0.0004		Correlation:
				Lilliefors L	0.2705	0.1313		r:	-0.084055
				p(normal)	0.0001	0.0001		r2:	0.0070653
				p(Monte Carlo)	0.0001	0.0005		t:	-0.80468
				Jarque-Bera JB	51.45	15.46		p (uncorr.):	0.4231	uncorrelated
				p(normal)	6.737e-12	0.0004393		Permutation p:	0.4169
				p(Monte Carlo)	0.0004	0.0078
Correlation: distance from the sea - δ15N (Baltic Sea)
Spearman's D				Normality tests				Ordinary Least Squares Regression
statistic	212930				distance from the sea	δ15N		Slope a:	-0.0036409	Std. error a:	0.00068943
p (uncorr.)	7.2149e-09	not uncorrelated		N	93	93		t:	01,05,2809	p (slope):	8.7001e-07
				Shapiro-Wilk W	0.6902	0.9483		Intercept b:	10.412	Std. error b:	0.11179
				p(normal)	1.04e-12	0.001064		95% bootstrapped confidence intervals (N=1999):
				Anderson-Darling A	01,11,2019	1.653		Slope a:	(-0,0046574, -0,0020219)
				p(normal)	4.096e-27	0.0002836		Intercept b:	(10,226, 10,595)
				p(Monte Carlo)	0.0001	0.0003		Correlation:
				Lilliefors L	0.2705	0.1232		r:	-0.48433
				p(normal)	0.0001	0.0001		r2:	0.23458
				p(Monte Carlo)	0.0001	0.0019		t:	-5.2809
				Jarque-Bera JB	51.45	01,09,1967		p (uncorr.):	8.7001e-07	not uncorrelated
				p(normal)	6.737e-12	0.007948		Permutation p:	0.0001
				p(Monte Carlo)	0.0004	0.0163
Correlation: distance from the sea - δ13C (North Sea)
Spearman's D				Normality tests				Ordinary Least Squares Regression
statistic	191580				distance from the sea	δ13C		Slope a:	-0.0094505	Std. error a:	0.0021065
p (uncorr.)	0.00028013	not uncorrelated		N	95	95		t:	01,04,4864	p (slope):	2.0697e-05
				Shapiro-Wilk W	0.832	0.8946		Intercept b:	-18.744	Std. error b:	0.19848
				p(normal)	5.243e-09	1.356e-06		95% bootstrapped confidence intervals (N=1999):
				Anderson-Darling A	7.216	2.679		Slope a:	(-0,013029, -0,0057289)
				p(normal)	8.959e-18	8.398e-07		Intercept b:	(-19,181, -18,3)
				p(Monte Carlo)	0.0001	0.0001		Correlation:
				Lilliefors L	0.3202	0.1346		r:	-0.4218
				p(normal)	0.0001	0.0001		r2:	0.17792
				p(Monte Carlo)	0.0001	0.0003		t:	-4.4864
				Jarque-Bera JB	7.791	46.33		p (uncorr.):	2.0697e-05	not uncorrelated
				p(normal)	0.02033	8.717e-11		Permutation p:	0.0001
				p(Monte Carlo)	0.0276	0.0002
Correlation: distance from the sea - δ15N (North Sea)
Spearman's D				Normality tests				Ordinary Least Squares Regression
statistic	200330				distance from the sea	δ15N		Slope a:	-0.014839	Std. error a:	0.0027862
p (uncorr.)	2.2445e-05	not uncorrelated		N	95	95		t:	01,05,3259	p (slope):	6.9561e-07
				Shapiro-Wilk W	0.832	0.9762		Intercept b:	11.811	Std. error b:	0.26252
				p(normal)	5.243e-09	0.08057		95% bootstrapped confidence intervals (N=1999):
				Anderson-Darling A	7.216	0.786		Slope a:	(-0,020676, -0,0097515)
				p(normal)	8.959e-18	0.04003		Intercept b:	(11,212, 12,433)
				p(Monte Carlo)	0.0001	0.0399		Correlation:
				Lilliefors L	0.3202	0.08572		r:	-0.48344
				p(normal)	0.0001	0.08185		r2:	0.23372
				p(Monte Carlo)	0.0001	0.0836		t:	-5.3259
				Jarque-Bera JB	7.791	4.105		p (uncorr.):	6.9561e-07	not uncorrelated
				p(normal)	0.02033	0.1284		Permutation p:	0.0001
				p(Monte Carlo)	0.0276	0.0808
